# Supplementary material for: Bacillales: From Taxonomy to Biotechnological and Industrial Perspectives
Source: Microorganisms. 2022 Nov 28;10(12):2355. doi: 10.3390/microorganisms10122355 (PMC9781867; doi:10.3390/microorganisms10122355)
Supplement: Supplementary file 1 [file microorganisms-10-02355-s001.zip]

Archive with 1 entries (1 files):
- Supplementary Data Tables S1, S2, and S3) Final Removed Duplicates.xlsx
