# Supplementary material for: Bacillales: From Taxonomy to Biotechnological and Industrial Perspectives
Source: Microorganisms. 2022 Nov 28;10(12):2355. doi: 10.3390/microorganisms10122355 (PMC9781867; doi:10.3390/microorganisms10122355)
Supplement: Supplementary file 1 [file microorganisms-10-02355-s001.zip › Supplementary Data Tables S1, S2, and S3) Final Removed Duplicates.xlsx]

## Sheet: Main Datasheet of Bacillales
Genus Name	Proposed by	Etymology	Nomenclatural Status	Taxonomic Status	Synonyms	Synonym Kind	Parent Taxon	Type Species	No. of assigned species (Validly & not validly published)	No. of assigned subspecies (Validly & not validly published)	Effective Publication	International Journal of Systematic and Evolutionary Microbiology (IJSEM) validation list no.	Gram Reaction/Stain	Cell Shape	Spore Forming	Motility	Temperature Range °C	pH Range	Salt Range (NaCl %)	Oxygen Requirement	(Poly)extremophilic Feature	Metabolism Type	DNA G + C content (mol%)	Pathogenicity	Reference
[Plectridium]	­	­	Preliminary entry that lacks crucial information	­	­	­	Bacillaceae	­	1	­	­	­	­	­	­	­	­	­	­	­	­	­	­	­	­
[Urobacillus]	­	­	Preliminary entry that lacks crucial information	­	­	­	Bacillaceae	­	1	­	­	­	­	­	­	­	­	­	­	­	­	­	­	­	­
[Planosarcina]	­	­	Preliminary entry that lacks crucial information	­	­	­	Caryophanaceae	­	1	­	­	­	­	­	­	­	­	­	­	­	­	­	­	­	­
[Albococcus]	­	­	Preliminary entry that lacks crucial information	­	­	­	Staphylococcaceae	­	1	­	­	­	­	­	­	­	­	­	­	­	­	­	­	­	­
Bacillus	Cohn 1872 (Approved Lists 1980)	A small staff, a wand, a rod	Validly published under the ICNP	Correct name	"Pseudobacillus" Verma et al. 2019 "Maribacillus" Liu et al. 2019 "Quasibacillus" Verma et al. 2017	Heterotypic synonyms, not validly published	Bacillaceae	Bacillus subtilis (Ehrenberg 1835) Cohn 1872 (Approved Lists 1980)	616	40	Cohn F. Untersuchungen über Bakterien. In: Cohn F (eds), Beiträge zur Biologie der Pflanzen 1 (Heft 2), 1872, Max Müller, Breslau, 1875, p. 127-224.	Approved Lists 1980 IJSB	Positive or variable	Rod-shaped, straight or slightly curved, occurring singly and in pairs, some in chains, and occasionally as long filaments	Yes	Motile or non-motile	Vary appreciably between the strains of species, generally 10-45	NP	NP	Aerobic or facultatively anaerobic with a few strictly anaerobic species	Acidophilic to alkaliphilic, some strains are salt tolerant and some are halophilic, psychrophilic to thermophilic	Chemoorganotrophic, two species are facultative chemolithotrophs: prototrophs to auxotrophs requiring several growth factors	32-66	Some Species	[390]
Sulfobacillus	Golovacheva and Karavaiko 1991	Small sulfur-oxidizing rod	Validly published under the ICNP	Correct name	­	­	Alicyclobacillaceae	Sulfobacillus thermosulfidooxidans Golovacheva and Karavaiko 1991	9	­	Golovacheva RS, Karavaiko GI. Sulfobacillus, a new genus of thermophilic sporeforming bacteria. Mikrobiologiya 1978; 47:815-822.	36	Positive	Straight rods	Yes	Generally non-motile but a few strains may be motile	20-60	1.5-5.5	NP	Aerobic but some strains grow under anaerobic conditions with ferric iron as electron acceptor	Acidophilic, mesophilic or slightly thermophilic	Strictly aerobic respiratory metabolism, mixotrophic with limited autotrophic and chemoorganotrophic growth	47-57	NP	[512]
Anoxybacillus	Pikuta et al. 2000	Small rod living without oxygen	Validly published under the ICNP	Correct name	­	­	Bacillaceae	Anoxybacillus pushchinoensis corrig. Pikuta et al. 2000	27	3	https://www.microbiologyresearch.org/content/journal/ijsem/10.1099/00207713-50-6-2109	Volume 50, part 6 of the IJSEM	Positive	Straight rod-shaped often arranged in pairs or chains, with rounded ends	Yes	NP	NP	NP	NP	Strictly anaerobic or facultatively anaerobic	Alkaliphilic or alkalitolerant, thermophilic	Chemoorganotrophic with a fermentative metabolism	42	NP	[386]
Geomicrobium	Echigo et al. 2010	A microbe from soil	Validly published under the ICNP	Correct name	­	­	Bacillaceae	Geomicrobium halophilum Echigo et al. 2010	2	­	https://www.microbiologyresearch.org/content/journal/ijsem/10.1099/ijs.0.013268-0	Volume 60, part 4 of the IJSEM	Positive	Bean-shaped, form irregular clusters with 2–20 cells	No	Non-motile	Mesophilic	NP	NP	Aerobic	Alkaliphilic, halophilic	NP	NP	NP	[422]
Halalkalibacillus	Echigo et al. 2007	Briny and alkaline media loving rods	Validly published under the ICNP	Correct name	­	­	Bacillaceae	Halalkalibacillus halophilus Echigo et al. 2007	2	­	https://www.microbiologyresearch.org/content/journal/ijsem/10.1099/ijs.0.64830-0	Volume 57, part 5 of the IJSEM	Positive	Rod-shaped	Yes	Motile	Mesophilic	NP	NP	Aerobic	Alkaliphilic, halophilic	NP	NP	NP	[426]
Alkalihalobacterium	Joshi et al. 2022	Bacterium living under alkaline-saline conditions	Validly published under the ICNP	Correct name	­	­	Bacillaceae	Alkalihalobacterium alkalinitrilicum (Sorokin et al. 2009) Joshi et al. 2022	3	­	https://www.frontiersin.org/articles/10.3389/fmicb.2021.722369/full	203	Positive	Long rod-shaped	Yes	Motile or non-motile	10-45	8-11	NP	Aerobic	Alkaliphilic, halotolerant	NP	35.1-37.5	NP	[378]
Alkalilactibacillus	Schmidt et al. 2016	Milk (lactose)-degrading rod living under alkaline conditions	Validly published under the ICNP	Correct name	­	­	Bacillaceae	Alkalilactibacillus ikkensis Schmidt et al. 2016	2	­	https://link.springer.com/article/10.1007/s00792-012-0430-7	172	Positive	Rod-shaped	Yes	Motile	5-25	9-10.7	0-10	Aerobic	Alkaliphilic, halotolerant	Chemoheterotrophic, heterotrophic	NP	NP	[297]
Halalkalibacter	Joshi et al. 2022	Briny and alkaline media-loving rod-, shaped cells	Validly published under the ICNP	Correct name	­	­	Bacillaceae	Halalkalibacter krulwichiae (Yumoto et al. 2003) Joshi et al. 2022	10	­	https://www.frontiersin.org/articles/10.3389/fmicb.2021.722369/full	203	Variable	Rod-shaped	Yes	Motile or non-motile	10-50	6.5-12.5	NP	Aerobic or facultatively anaerobic	Alkaliphilic, halotolerant	NP	34.4-46.3	NP	[378]
Halalkalibacterium	Joshi et al. 2022	Bacterium living under alkaline saline conditions	Validly published under the ICNP	Correct name	­	­	Bacillaceae	Halalkalibacterium halodurans (Nielsen et al. 1995) Joshi et al. 2022	3	­	https://www.frontiersin.org/articles/10.3389/fmicb.2021.722369/full	203	Variable	Rod-shaped	Yes	Motile	15-60	6-11	NP	Aerobic or facultatively anaerobic	Alkaliphilic, halotolerant	NP	40.76-43.9	NP	[378]
Alkalihalobacillus	Patel and Gupta 2020	Bacillus living in alkaline and salty conditions	Validly published under the ICNP	Correct name	­	­	Bacillaceae	Alkalihalobacillus alcalophilus (Vedder 1934) Patel and Gupta 2020	44	­	https://www.microbiologyresearch.org/content/journal/ijsem/10.1099/ijsem.0.003775	Volume 70, part 1 of the IJSEM	Positive or variable	Rod-shaped	Yes except A. okhensis	Motile and some non-motile	4-45	6-11	NP	Aerobic but some members are facultatively anaerobic	Alkaliphilic, halotolerant or halophilic	NP	NP	NP	[22]
Halolactibacillus	Ishikawa et al. 2005	Salt (loving) lactic acid rodlet	Validly published under the ICNP	Correct name	­	­	Bacillaceae	Halolactibacillus halophilus Ishikawa et al. 2005	3	­	https://www.microbiologyresearch.org/content/journal/ijsem/10.1099/ijs.0.63713-0	Volume 55, part 6 of the IJSEM	Positive	Straight rods, occurring singly, in pairs or in short chains, and elongated	No	Motile	Mesophilic	6-10	0-25.5	Facultatively anaerobic	Alkaliphilic, slightly halophilic and highly halotolerant	NP	38.5-40.7	NP	[428]
Amphibacillus	Niimura et al. 1990	Rod capable of both aerobic and anaerobic growth	Validly published under the ICNP	Correct name	­	­	Bacillaceae	Amphibacillus xylanus Niimura et al. 1990	10	­	https://www.microbiologyresearch.org/content/journal/ijsem/10.1099/00207713-40-3-297	­	Positive in the very early stages of growth and loosely gram positive in stationary growth phase	Rods occurring singly, in pairs or, sometimes, in short chains	Yes	Motile or non-motile	NP	8-10	NP	Aerobic or strictly anaerobic	Alkaliphilic, sometimes halophilic or halotolerant	Chemoorganotrophic	36-41.5	NP	[256]
Caldalkalibacillus	Xue et al. 2006	Bacillus living under hot and alkaline conditions	Validly published under the ICNP	Correct name	"Thermalkalibacillus" Zhao et al. 2006	Heterotypic synonym, not validly published	Bacillaceae	Caldalkalibacillus thermarum Xue et al. 2006	4	­	https://www.microbiologyresearch.org/content/journal/ijsem/10.1099/ijs.0.64105-0	Volume 56, part 6 of the IJSEM	Positive or variable	Rod-shaped	Some species form endospore	Motile or non-motile	20-65	7-10	NP	Strictly aerobic	Alkaliphilic, thermophilic	Chemoorganotrophic	NP	NP	[396]
Alkalicoccobacillus	Joshi et al. 2022	A cocobacillary rod living in basic surroundings	Validly published under the ICNP	Correct name	­	­	Bacillaceae	Alkalicoccobacillus murimartini (Borchert et al. 2007) Joshi et al. 2022	1	­	https://www.frontiersin.org/articles/10.3389/fmicb.2021.722369/full	203	Variable	Coccoid rod shaped	Yes	Motile	5-40	7-11	NP	NP	Alkalitolerant	NP	39.8	NP	[378]
Salicibibacter	Jang et al. 2021	A rod from salted food	Validly published under the ICNP	Correct name	­	­	Bacillaceae	Salicibibacter kimchii Jang et al. 2021	4	­	https://link.springer.com/article/10.1007/s12275-018-8518-0	198	Positive	Rod-shaped	NP	Non-motile	NP	NP	NP	Aerobic	Alkalitolerant, halophilic	NP	NP	NP	[490]
Salisediminibacterium	Jiang et al. 2012	A rod from salt sediment	Validly published under the ICNP	Correct name	­	­	Bacillaceae	Salisediminibacterium halotolerans Jiang et al. 2012	5	­	https://www.microbiologyresearch.org/content/journal/ijsem/10.1099/ijs.0.034488-0	Volume 62, part 9 of the IJSEM	Positive	Rods	Some species form endospore	Motile or non-motile	NP	NP	NP	Facultatively anaerobic	Alkalitolerant, halophilic	NP	NP	NP	[497]
Filobacillus	Schlesner et al. 2001	A thread-like rod	Validly published under the ICNP	Correct name	­	­	Bacillaceae	Filobacillus milosensis corrig. Schlesner et al. 2001	2	­	https://www.microbiologyresearch.org/content/journal/ijsem/10.1099/00207713-51-2-425	Volume 51, part 2 of the IJSEM	Negative, but the cell wall is of the Gram-positive type	Rod-shaped	Yes	Motile	Mesophilic	6.5–8.9	NP	Aerobic	Alkalitolerant, halophilic	Chemoorganotrophic	35	NP	[418]
Natribacillus	Echigo et al. 2012	Sodium (-requiring) rod, referring to the high sodium ion requirement and the cell shape	Validly published under the ICNP	Correct name	­	­	Bacillaceae	Natribacillus halophilus Echigo et al. 2012	1	­	https://www.microbiologyresearch.org/content/journal/ijsem/10.1099/ijs.0.028506-0	Volume 62, part 2 of the IJSEM	Positive	Rod-shaped	Yes	Motile	Mesophilic	NP	NP	Aerobic	Alkalitolerant, halophilic	NP	NP	NP	[455]
Cytobacillus	Patel and Gupta 2020	A rod-shaped cell	Validly published under the ICNP	Correct name	­	­	Bacillaceae	Cytobacillus firmus (Bredemann and Werner 1933) Patel and Gupta 2020	14	­	https://www.microbiologyresearch.org/content/journal/ijsem/10.1099/ijsem.0.003775	Volume 70, part 1 of the IJSEM	Positive or variable	Rod-shaped	Yes	Mostly motile	10-45	NP	NP	Aerobic or facultatively anaerobic	Alkalitolerant, halotolerant	NP	NP	NP	[22]
Pseudalkalibacillus	Joshi et al. 2022	A false Alkalibacillus because it only tolerates alkaline pH but does not grow optimally at higher pH	Validly published under the ICNP	Correct name	­	­	Bacillaceae	Pseudalkalibacillus decolorationis (Heyrman et al. 2003) Joshi et al. 2022	7	­	https://www.frontiersin.org/articles/10.3389/fmicb.2021.722369/full	203	Positive or variable	Rod-shaped	Yes	Motile or non-motile	4-50	5-10	NP	Aerobic, facultatively anaerobic, or anaerobic	Alkalitolerant, halotolerant	NP	37-40.9	NP	[378]
Alkalicoccus	Zhao et al. 2017	A coccus living in basic surroundings	Validly published under the ICNP	Correct name	­	­	Bacillaceae	Alkalicoccus saliphilus (Romano et al. 2005) Zhao et al. 2017	6	­	https://www.microbiologyresearch.org/content/journal/ijsem/10.1099/ijsem.0.001759	Volume 67, part 5 of the IJSEM	Positive	Coccus-shaped and rod-shaped	Some species form endospore	Motile or non-motile	8-45	NP	NP	Aerobic or facultatively anaerobic	Alkalitolerant, moderately halophilic	NP	40.0-48.8	NP	[379]
Salsuginibacillus	Carrasco et al. 2007	A rod living in salted water	Validly published under the ICNP	Correct name	­	­	Bacillaceae	Salsuginibacillus kocurii Carrasco et al. 2007	2	­	https://www.microbiologyresearch.org/content/journal/ijsem/10.1099/ijs.0.65136-0	Volume 57, part 10 of the IJSEM	Positive	Rod-shaped occurring singly or in pairs	Yes	Motile	NP	NP	NP	Aerobic	Alkalitolerant, moderately halophilic	NP	NP	NP	[499]
Shouchella	Joshi et al. 2022	Named after Dr. Yogesh Shouche, an eminent Indian microbiologist and taxonomist who has made a significant contribution in the field of microbial systematics and genomics of extremophilic bacteria from various extreme environments	Validly published under the ICNP	Correct name	­	­	Bacillaceae	Shouchella clausii (Nielsen et al. 1995) Joshi et al. 2022	13	­	https://www.frontiersin.org/articles/10.3389/fmicb.2021.722369/full	203	Positive	Rod-shaped	Yes	Motile or non-motile	4-50	6.5-11	NP	Aerobic with few facultatively anaerobic species	Alkalitolerant, moderately halophilic	NP	39.7-54	NP	[378]
Aeribacillus	Miñana-Galbis et al. 2010	Aerobic small rod	Validly published under the ICNP	Correct name	­	­	Bacillaceae	Aeribacillus pallidus (Scholz et al. 1988) Miñana-Galbis et al. 2010	2	­	https://www.microbiologyresearch.org/content/journal/ijsem/10.1099/ijs.0.003699-0	Volume 60, part 7 of the IJSEM	Positive	Rods that occur singly, in pairs or in chains	Yes	Motile	NP	NP	NP	Aerobic	Alkalitolerant, thermophilic	NP	39-41	NP	[373]
Natronobacillus	Sorokin et al. 2009	Soda-loving rod	Validly published under the ICNP	Correct name	­	­	Bacillaceae	Natronobacillus azotifigens Sorokin et al. 2009	1	­	https://link.springer.com/article/10.1007/s00792-008-0188-0	125	Positive	Rod-shaped	Yes	Motile	NP	NP	NP	Aerotolerant	Extremely sulfide-tolerant, natronophilic	Obligately fermentative metabolism, Diazotrophic	NP	NP	[456]
Calditerricola	Moriya et al. 2011	A dweller of a hot soil	Validly published under the ICNP	Correct name	­	­	Bacillaceae	Calditerricola satsumensis Moriya et al. 2011	2	­	https://www.microbiologyresearch.org/content/journal/ijsem/10.1099/ijs.0.018416-0	Volume 61, part 3 of the IJSEM	Negative	Long rods	No	NP	NP	NP	0.2-2	Aerobic	Extremely thermophilic	NP	NP	NP	[398]
Oceanobacillus	Lu et al. 2002	The ocean Bacillus/rod	Validly published under the ICNP	Correct name	­	­	Bacillaceae	Oceanobacillus iheyensis Lu et al. 2002	38	2	https://academic.oup.com/femsle/article/205/2/291/521854?login=false	85	Positive	Rods	Yes	Motile	15-42	NP	NP	Strictly aerobic or facultatively anaerobic	Facultatively alkaliphilic, extremely halotolerant	Chemoorganotrophic	35.8	NP	[459]
Fredinandcohnia	Gupta et al. 2020	Named after German Biologist Prof. Ferdinand Cohn (1828–1898), one of the founders of modern bacteriology and microbiology, for his studies of algae, bacteria and fungi	Validly published under the ICNP	Correct name	Ferdinandcohnia Gupta et al. 2020	Homotypic synonym, orthographic variant	Bacillaceae	Fredinandcohnia humi corrig. (Heyrman et al. 2005) Gupta et al. 2020	4	­	https://www.microbiologyresearch.org/content/journal/ijsem/10.1099/ijsem.0.004475	Volume 70, part 11 of the IJSEM	Positive	Rod-shaped	Yes	Motile	5-47	0-5	0-5	Mainly aerobic, but some species are facultatively anaerobic	Halotolerant	NP	NP	NP	[26]
Gracilibacillus	Wainø et al. 1999	The slender Bacillus/rod	Validly published under the ICNP	Correct name	­	­	Bacillaceae	Gracilibacillus halotolerans Wainø et al. 1999	25	­	https://www.microbiologyresearch.org/content/journal/ijsem/10.1099/00207713-49-2-821	Volume 49, part 2 of the IJSB	Positive	Rods or filaments	Yes	Motile	NP	NP	0-20	Aerobic	Halotolerant	Chemoorganotrophic	35.8-39.4	NP	[425]
Mesobacillus	Patel and Gupta 2020	In between other Bacillus	Validly published under the ICNP	Correct name	­	­	Bacillaceae	Mesobacillus jeotgali (Yoon et al. 2001) Patel and Gupta 2020	16	­	https://www.microbiologyresearch.org/content/journal/ijsem/10.1099/ijsem.0.003775	Volume 70, part 1 of the IJSEM	Positive or variable	Rod-shaped	Yes	Motile or non-motile	10-45	NP	NP	Aerobic or facultatively anaerobic	Halotolerant to halophilic	NP	NP	NP	[22]
Ornithinibacillus	Mayr et al. 2006	A rod with ornithine	Validly published under the ICNP	Correct name	­	­	Bacillaceae	Ornithinibacillus bavariensis Mayr et al. 2006	12	­	https://www.microbiologyresearch.org/content/journal/ijsem/10.1099/ijs.0.64038-0	Volume 56, part 6 of the IJSEM	NP	NP	NP	NP	NP	NP	NP	NP	Halotolerant to moderately halophilic	NP	36-41	NP	[460]
Caldibacillus	Coorevits et al. 2012	Warm Bacillus, referring to the organism’s thermophily	Validly published under the ICNP	Correct name	­	­	Bacillaceae	Caldibacillus debilis (Banat et al. 2004) Coorevits et al. 2012	8	­	https://www.microbiologyresearch.org/content/journal/ijsem/10.1099/ijs.0.030346-0	Volume 62, part 7 of the IJSEM	Positive except C. debilis	Rods	Yes	Some motile	25-70	7-9.5	0-2.5	Aerobic or facultatively anaerobic	Halotolerant, mesophilic to obilgately thermophilic	NP	NP	NP	[397]
Planococcus	Migula 1894 (Approved Lists 1980)	Motile coccus	Validly published under the ICNP	Correct name	Planomicrobium Yoon et al. 2001	Heterotypic synonym, validly published under the ICNP	Caryophanaceae	Planococcus citreus Migula 1894 (Approved Lists 1980)	32	­	Migula W. Über ein neues System der Bakterien. Arbeiten aus dem Bakteriologischen Institut der Technischen Hochschule zu Karlsruhe 1894; 1:235-238.	Approved Lists 1980 IJSB	Positive or variable	Cocci or short rods, coccoid occurring singly, in pairs, in groups of three, or as tetrads or clumps of cells	No	Motile	NP	NP	1-17	Aerobic	Halotolerant, occasionally halophilic, psychrophilic or mesophilic	Chemoorganotrophic with respiratory metabolism	39-48	NP	[475]
Sporosarcina	Kluyver and van Niel 1936 (Approved Lists 1980)	A sporeforming package	Validly published under the ICNP	Correct name	Filibacter Maiden and Jones 1985	Heterotypic synonym, validly published under the ICNP	Caryophanaceae	Sporosarcina ureae (Beijerinck 1901) Kluyver and van Niel 1936 (Approved Lists 1980)	23	­	Kluyver AJ, Van Niel CB. Prospects for a natural system of classification of bacteria. Zentralblatt für Bakteriologie, Parasitenkunde, Infektionskrankheiten und Hygiene. Abteilung II 1936; 94:369-403.	Approved Lists 1980 IJSB	Positive or variable	Cocci or rods	Yes	Mostly motile	NP	NP	NP	Facultatively anaerobic or strictly aerobic	Halotolerant, psychrotolerant	NP	38-46.5	NP	[508]
Microaerobacter	Khelifi et al. 2011	Able to live in the presence of small quantities of O2	Validly published under the ICNP	Correct name	­	­	Bacillaceae	Microaerobacter geothermalis Khelifi et al. 2011	1	­	https://link.springer.com/article/10.1007/s00792-010-0308-5	137	Positive	Rods appearing mostly singly	No	Motile	NP	Neutrophilic	NP	Anaerobic and microaerophilic	Halotolerant, thermophilic	Chemoorganotrophic, lithotrophic (hydrogen oxidation in the presence of yeast extract) only under anaerobic conditions	NP	NP	[454]
Pseudogracilibacillus	Glaeser et al. 2014	the false Gracilibacillus	Validly published under the ICNP	Correct name	­	­	Bacillaceae	Pseudogracilibacillus auburnensis Glaeser et al. 2014	3	­	https://www.microbiologyresearch.org/content/journal/ijsem/10.1099/ijs.0.064584-0	Volume 64, part 7 of the IJSEM	Positive or variable	Rods	Yes	NP	NP	NP	NP	Facultatively anaerobic	Low salt tolerance	NP	34	NP	[480]
Pullulanibacillus	Hatayama et al. 2006	A small staff hydrolysing pullulan	Validly published under the ICNP	Correct name	­	­	Sporolactobacillaceae	Pullulanibacillus naganoensis (Tomimura et al. 1990) Hatayama et al. 2006	4	­	https://www.microbiologyresearch.org/content/journal/ijsem/10.1099/ijs.0.64303-0	Volume 63, part 1 of the IJSEM	Positive	Rods with rounded or square ends and occur singly or in chains	Yes	Non-motile	Mesophilic	NP	NP	Aerobic	Moderately acidophilic	NP	45±2	NP	[252]
Thermolongibacillus	Cihan et al. 2014	Long thermophilic rod	Validly published under the ICNP	Correct name	­	­	Bacillaceae	Thermolongibacillus altinsuensis Cihan et al. 2014	2	­	https://www.microbiologyresearch.org/content/journal/ijsem/10.1099/ijs.0.053280-0	Volume 64, part 1 of the IJSEM	Positive	Straight rods occurring singly, in pairs, or in long straight or slightly curved chains	Yes	Motile	40-70	5-11	NP	Aerobic	Moderately alkaliphilic, halotolerant, thermophilic	NP	43.5-44.8	NP	[524]
"Mangrovibacillus"	Sefrji et al. 2022	A mangrove rod	Not validly published	­	­	­	Bacillaceae	"Mangrovibacillus cuniculi" Sefrji et al. 2022	1	­	https://www.frontiersin.org/articles/10.3389/fmicb.2022.777986/full	­	Variable	Rods	Yes	Non-motile	Mesophilic	NP	NP	Aerobic	Moderately alkaliphilic, moderately halotolerant	NP	38.3	NP	[365]
Aidingibacillus	Wang et al. 2021	A rod-shaped microbe isolated from Ayding lake	Validly published under the ICNP	Correct name	­	­	Bacillaceae	Aidingibacillus halophilus Wang et al. 2021	1	­	https://link.springer.com/article/10.1007/s10482-017-0980-x	202	Positive	Rod-shaped	No	NP	NP	NP	NP	Strictly aerobic	Moderately halophilic	NP	40.1	NP	[374]
Aquisalibacillus	Márquez et al. 2008	A rod living in salt water	Validly published under the ICNP	Correct name	­	­	Bacillaceae	Aquisalibacillus elongatus Márquez et al. 2008	1	­	https://www.microbiologyresearch.org/content/journal/ijsem/10.1099/ijs.0.65813-0	Volume 58, part 8 of the IJSEM	Negative	Rods	No	Non-motile	NP	NP	NP	Strictly aerobic	Moderately halophilic	NP	NP	NP	[388]
Marinococcus	Hao et al. 1985	Marine coccus	Validly published under the ICNP	Correct name	­	­	Bacillaceae	Marinococcus halophilus (Novitsky and Kushner 1976) Hao et al. 1985	7	­	https://www.jstage.jst.go.jp/article/jgam1955/30/6/30_6_449/_article	19	Positive	Spherical cells occurring singly, in pairs, tetrads, or clumps	No	Motile	NP	NP	NP	Strictly Aerobic	Moderately halophilic	Chemoorganotrophic	43.9-48.5	NP	[450]
Sediminibacillus	Carrasco et al. 2008	A rod living in sediment	Validly published under the ICNP	Correct name	­	­	Bacillaceae	Sediminibacillus halophilus Carrasco et al. 2008	4	­	https://www.microbiologyresearch.org/content/journal/ijsem/10.1099/ijs.0.65790-0	Volume 58, part 8 of the IJSEM	Positive	Rod-shaped occurring singly, in pairs or in short chains	No	Motile	NP	NP	NP	Facultatively anaerobic	Moderately halophilic	NP	NP	NP	[502]
Salinibacillus	Ren and Zhou 2005	Salted rod, salt (-loving) bacterium	Validly published under the ICNP	Correct name	­	­	Bacillaceae	Salinibacillus aidingensis Ren and Zhou 2005	3	­	https://www.microbiologyresearch.org/content/journal/ijsem/10.1099/ijs.0.63287-0	Volume 55, part 2 of the IJSEM	Positive	Rods	NP	Motile	NP	NP	NP	Strictly aerobic	Moderately halophilic	NP	NP	NP	[492]
Alkalibacillus	Jeon et al. 2005	Bacillus living under alkaline conditions	Validly published under the ICNP	Correct name	"Alkalibacillus" Li et al. 2021	Homotypic synonym, not validly published	Bacillaceae	Alkalibacillus haloalkaliphilus (Fritze 1996) Jeon et al. 2005	8	­	https://www.microbiologyresearch.org/content/journal/ijsem/10.1099/ijs.0.63456-0	Volume 55, part 5 of the IJSEM	Variable	Rods	Yes	Motile	NP	NP	NP	Strictly aerobic	Moderately halophilic	NP	38-41	NP	[377]
Alteribacillus	Didari et al. 2012	Another Bacillus	Validly published under the ICNP	Correct name	­	­	Bacillaceae	Alteribacillus bidgolensis Didari et al. 2012	4	­	https://www.microbiologyresearch.org/content/journal/ijsem/10.1099/ijs.0.034173-0	Volume 62, part 11 of the IJSEM	Positive	Rods	Yes	NP	Mesophilic	NP	NP	Aerobic	Moderately halophilic	Chemoorganotrophic with aerobic respiratory metabolism	37.1-38.9	NP	[381]
Aquibacillus	Amoozegar et al. 2014	A rod belonging to the family Bacillaceae and isolated from water	Validly published under the ICNP	Correct name	­	­	Bacillaceae	Aquibacillus halophilus Amoozegar et al. 2014	6	­	https://www.microbiologyresearch.org/content/journal/ijsem/10.1099/ijs.0.065375-0	Volume 64, part 11 of the IJSEM	Positive	Rods	Yes	NP	Mesophilic	NP	NP	Aerobic	Moderately halophilic	Chemoorganotrophic with aerobic respiratory metabolism	35.8-41.0	NP	[387]
Halobacillus	Spring et al. 1996	A salt[-loving] rod	Validly published under the ICNP	Correct name	­	­	Bacillaceae	Halobacillus halophilus (Claus et al. 1984) Spring et al. 1996	29	­	https://www.microbiologyresearch.org/content/journal/ijsem/10.1099/00207713-46-2-492	Volume 46, part 2 of the IJSB	Positive	Spherical to oval cellsoccurring singly, in pairs, or aggregates (packets of four or more cells) or straight rod-shaped cells with pointed ends occurring singly, in pairs, or short chains	Yes	Motile by tumbling	NP	NP	NP	Strictly aerobic	Moderately halophilic	Chemoorganotrophic with respiratory metabolism	40-43	NP	[427]
Pontibacillus	Lim et al. 2005	Bacillus pertaining to the sea	Validly published under the ICNP	Correct name	­	­	Bacillaceae	Pontibacillus chungwhensis Lim et al. 2005	7	­	https://www.microbiologyresearch.org/content/journal/ijsem/10.1099/ijs.0.63315-0	Volume 55, part 1 of the IJSEM	Positive	Rods	Yes	Motile	NP	NP	NP	Strictly aerobic	Moderately halophilic	NP	40.8-41.5	NP	[478]
Saliterribacillus	Amoozegar et al. 2013	A rod isolated from salt and soil, i.e. isolated from saline soil	Validly published under the ICNP	Correct name	­	­	Bacillaceae	Saliterribacillus persicus Amoozegar et al. 2013	1	­	https://www.microbiologyresearch.org/content/journal/ijsem/10.1099/ijs.0.041640-0	Volume 63, part 1 of the IJSEM	Positive	Rod-shaped	Yes	Motile	Mesophilic	NP	NP	Strictly aerobic	Moderately halophilic	Chemoorganotrophic with aerobic respiratory metabolism	NP	NP	[498]
Aliicoccus	Amoozegar et al. 2014	The other coccus	Validly published under the ICNP	Correct name	­	­	Staphylococcaceae	Aliicoccus persicus Amoozegar et al. 2014	1	­	https://www.microbiologyresearch.org/content/journal/ijsem/10.1099/ijs.0.058545-0	Volume 64, part 6 of the IJSEM	Positive	Coccus-shaped	No	Non-motile	NP	NP	NP	Strictly aerobic	Moderately halophilic	NP	38.8	NP	[376]
Salinicoccus	Ventosa et al. 1990	Saline coccus	Validly published under the ICNP	Correct name	­	­	Staphylococcaceae	Salinicoccus roseus Ventosa et al. 1990	21	­	https://www.sciencedirect.com/science/article/abs/pii/S0723202011801773?via%3Dihub	34	Positive	Spherical cells occurring singly, in pairs, tetrads, or clumps	No	Non-motile	4-49	6-11.5	0.9-25	Strictly aerobic	Moderately halophilic	NP	45.6-51.2	NP	[493]
Thalassobacillus	García et al. 2005	Rod from the sea	Validly published under the ICNP	Correct name	­	­	Bacillaceae	Thalassobacillus devorans García et al. 2005	4	­	https://www.microbiologyresearch.org/content/journal/ijsem/10.1099/ijs.0.63560-0	Volume 55, part 5 of the IJSEM	Positive	Rod-shaped	Yes	Motile	NP	NP	NP	Facultatively anaerobic or strictly aerobic	moderately halophilic	NP	42.4	NP	[519]
Rossellomorea	Gupta et al. 2020	Named for the Spanish microbiologist Prof. Ramon Rossello-Móra, Universitat de les illes Balears, Spain, for his work on microbial diversity and systematics in diverse habitats and his contributions to these fields as editor of the journal of Systematic and Applied Microbiology	Validly published under the ICNP	Correct name	­	­	Bacillaceae	Rossellomorea aquimaris (Yoon et al. 2003) Gupta et al. 2020	6	­	https://www.microbiologyresearch.org/content/journal/ijsem/10.1099/ijsem.0.004475	Volume 70, part 11 of the IJSEM	Positive or variable	Rod-shaped	Yes	Motile	NP	NP	NP	Aerobic	Moderately halophilic or halotolerant	NP	NP	NP	[26]
Melghiribacillus	Addou et al. 2015	A rod from Chott Melghir, where the type strain of the type species was isolated	Validly published under the ICNP	Correct name	­	­	Bacillaceae	Melghiribacillus thermohalophilus Addou et al. 2015	1	­	https://www.microbiologyresearch.org/content/journal/ijsem/10.1099/ijs.0.000075	Volume 65, part 4 of the IJSEM	Positive	Filamentous	Yes	Non-motile	NP	NP	NP	Aerobic	Moderately halophilic, Thermophilic	NP	41.9	NP	[452]
Metabacillus	Patel and Gupta 2020	A genus besides Bacillus	Validly published under the ICNP	Correct name	­	­	Bacillaceae	Metabacillus fastidiosus (den Dooren de Jong 1929) Patel and Gupta 2020	19	­	https://www.microbiologyresearch.org/content/journal/ijsem/10.1099/ijsem.0.003775	Volume 70, part 1 of the IJSEM	Positive or variable	Rod-shaped	Yes except M. weihaiensis	Mostly motile	4-45	NP	NP	Aerobic	Moderately halotolerant	NP	NP	NP	[22]
Compostibacillus	Yu et al. 2015	A rod-shaped bacterium from compost	Validly published under the ICNP	Correct name	­	­	Bacillaceae	Compostibacillus humi Yu et al. 2015	1	­	https://www.microbiologyresearch.org/content/journal/ijsem/10.1099/ijs.0.062869-0	Volume 65, part 2 of the IJSEM	Positive	Rod-shaped	Yes	Motile	NP	NP	NP	Facultatively anaerobic	Moderately thermophilic	NP	43.2-43.7	NP	[407]
Sinibacillus	Yang and Zhou 2014	A rod-shaped microbe isolated from China	Validly published under the ICNP	Correct name	­	­	Bacillaceae	Sinibacillus soli Yang and Zhou 2014	1	­	https://www.microbiologyresearch.org/content/journal/ijsem/10.1099/ijs.0.055608-0	Volume 64, part 5 of the IJSEM	Positive	Rods occurring singly or in short chains	Yes	Motile	NP	NP	NP	Facultatively anaerobic	Moderately thermophilic	NP	43.7-44.1	NP	[504]
Novibacillus	Yang et al. 2015	A new Bacillus	Validly published under the ICNP	Correct name	­	­	Thermoactinomycetaceae	Novibacillus thermophilus Yang et al. 2015	1	­	https://www.microbiologyresearch.org/content/journal/ijsem/10.1099/ijs.0.000306	Volume 65, part 8 of the IJSEM	Negative	Rods occurring singly or in chains	No	Non-motile	NP	NP	NP	Facultatively anaerobic	Moderately thermophilic	NP	NP	NP	[458]
Aliibacillus	Xu et al. 2019	A different Bacillus	Validly published under the ICNP	Correct name	­	­	Bacillaceae	Aliibacillus thermotolerans Xu et al. 2019	1	­	https://link.springer.com/article/10.1007/s00203-018-1550-y	186	Positive	Rods	Yes	Motile	35-65	NP	NP	Microaerophilic	Moderately thermophilic	Heterotrophic	36.5	NP	[295]
Vulcanibacillus	L'Haridon et al. 2006	A Bacillus living in the vicinity of volcanic areas	Validly published under the ICNP	Correct name	­	­	Bacillaceae	Vulcanibacillus modesticaldus L'Haridon et al. 2006	1	­	https://www.microbiologyresearch.org/content/journal/ijsem/10.1099/ijs.0.64012-0	Volume 56, part 5 of the IJSEM	Positive	Rod-shaped occurring mostly singly	Yes	Non-motile	NP	Neutrophilic	NP	Strictly anaerobic	Moderately thermophilic, adapted to the salinity of sea water	Chemoorganotrophic with no fermentation metabolism	34.5	NP	[529]
Lentibacillus	Yoon et al. 2002	Slowly growing Bacillus	Validly published under the ICNP	Correct name	­	­	Bacillaceae	Lentibacillus salicampi Yoon et al. 2002	22	­	https://www.microbiologyresearch.org/content/journal/ijsem/10.1099/00207713-52-6-2043	Volume 52, part 6 of the IJSEM	Variable	Rod-shaped	Yes	Motile or non-motile	NP	NP	NP	NP	Moderately to extremely halophilic	NP	42.0-44.0	NP	[438]
Effusibacillus	Watanabe et al. 2014	Disorderly rod, referring to the various lengths of cells	Validly published under the ICNP	Correct name	­	­	Alicyclobacillaceae	Effusibacillus lacus Watanabe et al. 2014	4	­	https://www.microbiologyresearch.org/content/journal/ijsem/10.1099/ijs.0.055814-0	Volume 64, part 8 of the IJSEM	NP	Rod-shaped	Yes	NP	NP	NP	NP	Facultatively anaerobic or strictly aerobic	NP	Chemoorganotrophic	NP	NP	[414]
Tumebacillus	Steven et al. 2008	Swollen rod, referring to the large, swollen terminal sporangia observed during microscopy	Validly published under the ICNP	Correct name	­	­	Alicyclobacillaceae	Tumebacillus permanentifrigoris Steven et al. 2008	9	­	https://www.microbiologyresearch.org/content/journal/ijsem/10.1099/ijs.0.65101-0	Volume 58, part 6 of the IJSEM	Positive	Rod-shaped	Yes	NP	NP	NP	NP	Aerobic	NP	chemolithoautotrophic (sulfur) and heterotrophic metabolism	NP	NP	[525]
"Edaphobacillus"	Lal et al. 2013	Soil rod, a Bacillus-like bacterium isolated from soil	Not validly published	­	­	­	Bacillaceae	"Edaphobacillus lindanitolerans" Lal et al. 2013	1	­	https://onlinelibrary.wiley.com/doi/10.1002/jobm.201200150	­	Positive	Cocco-bacilli-shaped	No	Non-motile	NP	NP	NP	Aerobic	NP	NP	55.6	NP	[362]
Calculibacillus	Min et al. 2021	A small rod from a live coal	Validly published under the ICNP	Correct name	­	­	Bacillaceae	Calculibacillus koreensis Min et al. 2021	1	­	https://link.springer.com/article/10.1007/s12275-016-6086-8	198	Positive	Rod-shaped	No	Non-motile	Mesophilic	Neutrophilic	NP	Strictly anaerobic	NP	Chemotrophic with no fermentation metabolism	36.9	NP	[395]
Exiguobacterium	Collins et al. 1984	Small rod	Validly published under the ICNP	Correct name	­	­	Bacillaceae	Exiguobacterium aurantiacum Collins et al. 1984	24	­	https://www.microbiologyresearch.org/content/journal/micro/10.1099/00221287-129-7-2037	13	Positive	Ovoid or short rods occurring singly, in pairs, or chains	No	Motile	NP	NP	NP	Facultatively anaerobic	NP	NP	53.2-55.8	NP	[415]
Lottiidibacillus	Liu et al. 2020	A rod from Lottiidae limpets	Validly published under the ICNP	Correct name	­	­	Bacillaceae	Lottiidibacillus patelloidae Liu et al. 2020	1	­	https://link.springer.com/article/10.1007/s10482-018-01213-z	196	Positive	Filamentous	No	Non-motile	NP	NP	NP	Strictly aerobic	NP	NP	35.3	NP	[443]
Pelagirhabdus	Sultanpuram et al. 2016	Rod-shaped bacterium isolated from the sea	Validly published under the ICNP	Correct name	­	­	Bacillaceae	Pelagirhabdus alkalitolerans Sultanpuram et al. 2016	2	­	https://www.microbiologyresearch.org/content/journal/ijsem/10.1099/ijsem.0.000678	Volume 66, part 1 of the IJSEM	Positive	Rod-shaped	No	Motile or non-motile	NP	NP	NP	Facultatively anaerobic	NP	NP	40.8-41.5	NP	[472]
Salibacterium	Reddy et al. 2015	A rod from salt	Validly published under the ICNP	Correct name	­	­	Bacillaceae	Salibacterium halotolerans Reddy et al. 2015	7	­	https://www.microbiologyresearch.org/content/journal/ijsem/10.1099/ijsem.0.000572	Volume 65, part 11 of the IJSEM	Positive	Rod-shaped	No	Non-motile	NP	NP	NP	Facultatively anaerobic	NP	NP	48-48.9	NP	[489]
Salimicrobium	Yoon et al. 2007	A salt microbe	Validly published under the ICNP	Correct name	­	­	Bacillaceae	Salimicrobium album (Hao et al. 1985) Yoon et al. 2007	7	­	https://www.microbiologyresearch.org/content/journal/ijsem/10.1099/ijs.0.65003-0	Volume 57, part 10 of the IJSEM	Positive	Rods or cocci	No	NP	NP	NP	NP	Strictly aerobic	NP	NP	44.9-51.5	NP	[491]
Sinobaca	Li et al. 2008	Coccus-shaped microbe isolated from places in China	Validly published under the ICNP	Correct name	Sinococcus Li et al. 2006	Homotypic synonym, validly published under the ICNP, illegitimate name	Bacillaceae	Sinobaca qinghaiensis (Li et al. 2006) Li et al. 2008	1	­	https://www.microbiologyresearch.org/content/journal/ijsem/10.1099/ijs.0.65792-0	Volume 58, part 2 of the IJSEM	Positive	Cocci	No	Motile	NP	NP	NP	Strictly aerobic	NP	NP	47	NP	[505]
Streptohalobacillus	Wang et al. 2011	A pliant or bent, salt (-loving) rod	Validly published under the ICNP	Correct name	­	­	Bacillaceae	Streptohalobacillus salinus Wang et al. 2011	1	­	https://www.microbiologyresearch.org/content/journal/ijsem/10.1099/ijs.0.025338-0	Volume 61, part 5 of the IJSEM	Positive	Rods occurring singly, in pairs or in short or long chains	No	Motile	NP	NP	NP	Facultatively anaerobic	NP	NP	NP	NP	[511]
Thalassorhabdus	Sultanpuram and Mothe 2018	A rod from the sea	Validly published under the ICNP	Correct name	­	­	Bacillaceae	Thalassorhabdus alkalitolerans Sultanpuram and Mothe 2018	2	­	https://www.microbiologyresearch.org/content/journal/ijsem/10.1099/ijsem.0.002931	Volume 68, part 9 of the IJSEM	Variable	Rod-shaped	No	Non-motile	NP	NP	NP	Aerobic	NP	NP	43.4±0.6	NP	[520]
"Caldaterra"	Oshima and Moriya 2008	­	Not validly published	­	­	­	Bacillaceae	"Caldaterra satsumae" Oshima and Moriya 2008	1	­	https://nyaspubs.onlinelibrary.wiley.com/doi/abs/10.1196/annals.1419.012	­	NP	NP	NP	NP	NP	NP	NP	NP	NP	NP	NP	NP	[360]
"Jilinibacillus"	Liu et al. 2015	A rod from Jilin Province, China	Not validly published	­	­	­	Bacillaceae	"Jilinibacillus soli" Liu et al. 2015	1	­	https://link.springer.com/article/10.1007/s00203-014-1032-9	­	Positive	NP	NP	Motile	NP	NP	NP	Aerobic	NP	NP	36.2	NP	[363]
"Massilibacterium"	Tidjani Alou et al. 2016	From Massilia, Marseille’s old Roman name, the city in which the strain was isolated	Not validly published	­	­	­	Bacillaceae	"Massilibacterium senegalense" Tidjani Alou et al. 2016	1	­	https://www.sciencedirect.com/science/article/pii/S2052297516000123?via%3Dihub	­	Negative	Rod-shaped	NP	NP	NP	NP	NP	Aerobic or facultatively anaerobic	NP	NP	NP	NP	[366]
"Rubeoparvulum"	Tidjani Alou et al. 2017	Red infant	Not validly published	­	­	­	Bacillaceae	"Rubeoparvulum massiliense" Tidjani Alou et al. 2017	1	­	https://www.sciencedirect.com/science/article/pii/S2052297516301159?via%3Dihub	­	Negative	Rod-shaped	NP	NP	NP	NP	NP	Anaerobic and microaerophilic	NP	NP	NP	NP	[369]
Parageobacillus	Aliyu et al. 2019	A genus nearest to Geobacillus	Validly published under the ICNP	Correct name	"Parageobacillus" Aliyu et al. 2016	Homotypic synonym, not validly published	Bacillaceae	Parageobacillus thermoglucosidasius (Suzuki 1984) Aliyu et al. 2019	10	­	https://www.sciencedirect.com/science/article/pii/S0723202018302704?via%3Dihub	185	NP	NP	NP	NP	NP	NP	NP	NP	NP	NP	NP	NP	[468]
"Numidum"	Tidjani Alou et al. 2016	From Numidum, which relates to a nomad people from Africa	Not validly published	­	­	­	Bacillaceae	"Numidum massiliense" Tidjani Alou et al. 2016	1	­	https://www.sciencedirect.com/science/article/pii/S2052297516300427?via%3Dihub	­	Positive	Rods	Yes	NP	NP	NP	NP	Aerobic or facultatively anaerobic	NP	NP	NP	NP	[368]
Allobacillus	Sheu et al. 2011	Another Bacillus or rod	Validly published under the ICNP	Correct name	­	­	Bacillaceae	Allobacillus halotolerans Sheu et al. 2011	3	­	https://www.microbiologyresearch.org/content/journal/ijsem/10.1099/ijs.0.023341-0	Volume 61, part 5 of the IJSEM	Positive	Rod-shaped	Yes	NP	NP	NP	NP	Aerobic	NP	NP	45.3	NP	[380]
Alteribacter	Gupta et al. 2020	Another rod	Validly published under the ICNP	Correct name	­	­	Bacillaceae	Alteribacter aurantiacus (Borsodi et al. 2008) Gupta et al. 2020	5	­	https://www.microbiologyresearch.org/content/journal/ijsem/10.1099/ijsem.0.004475	Volume 70, part 11 of the IJSEM	Variable	Rod-shaped	Yes	Non-motile	10-45	NP	NP	Aerobic	NP	NP	NP	NP	[26]
Aureibacillus	Liu et al. 2015	Golden rod	Validly published under the ICNP	Correct name	­	­	Bacillaceae	Aureibacillus halotolerans Liu et al. 2015	1	­	https://www.microbiologyresearch.org/content/journal/ijsem/10.1099/ijsem.0.000518	Volume 65, part 11 of the IJSEM	Positive	Rods	Yes	Motile	NP	NP	NP	Strictly aerobic	NP	NP	NP	NP	[389]
Calidifontibacillus	Adiguzel et al. 2020	A rod isolated from hot spring	Validly published under the ICNP	Correct name	­	­	Bacillaceae	Calidifontibacillus erzurumensis Adiguzel et al. 2020	3	­	https://www.microbiologyresearch.org/content/journal/ijsem/10.1099/ijsem.0.004549	Volume 70, part 12 of the IJSEM	Positive	Short rod-shaped	Yes	Motile	NP	NP	NP	Aerobic	NP	NP	36-37	NP	[399]
Camelliibacillus	Lin et al. 2018	A rod from the tea plant	Validly published under the ICNP	Correct name	­	­	Bacillaceae	Camelliibacillus cellulosilyticus Lin et al. 2018	1	­	https://www.microbiologyresearch.org/content/journal/ijsem/10.1099/ijsem.0.002755	Volume 68, part 6 of the IJSEM	Positive	Rod-shaped	Yes	Non-motile	NP	NP	NP	Aerobic	NP	NP	53.5	NP	[400]
Cerasibacillus	Nakamura et al. 2004	A cherry Bacillus, as the appearance of its sporangium is cherry-like	Validly published under the ICNP	Correct name	­	­	Bacillaceae	Cerasibacillus quisquiliarum Nakamura et al. 2004	2	­	https://www.microbiologyresearch.org/content/journal/ijsem/10.1099/ijs.0.02883-0	Volume 54, part 4 of the IJSEM	Positive	Rod-shaped occurring as single rods, in pairs, or in short chains	Yes	Motile	30-55	7.5-10	NP	Strictly aerobic	NP	NP	33.9-41.8	NP	[402]
Domibacillus	Seiler et al. 2013	A Bacillus -like organism isolated from a house	Validly published under the ICNP	Correct name	­	­	Bacillaceae	Domibacillus robiginosus Seiler et al. 2013	9	­	https://www.microbiologyresearch.org/content/journal/ijsem/10.1099/ijs.0.044396-0	Volume 63, part 6 of the IJSEM	Positive	Rod-shaped	Yes	Motile	NP	NP	NP	Strictly aerobic	NP	NP	44.1±0.5	NP	[413]
Ectobacillus	Gupta et al. 2020	Outside of Bacillus	Validly published under the ICNP	Correct name	­	­	Bacillaceae	Ectobacillus panaciterrae (Ten et al. 2006) Gupta et al. 2020	5	­	https://www.microbiologyresearch.org/content/journal/ijsem/10.1099/ijsem.0.004475	volume 70, part 11 of the IJSEM	Positive except E. funiculus	Rods	Yes	Some motile	15-45	NP	NP	Aerobic or facultatively anaerobic	NP	NP	NP	NP	[26]
Evansella	Gupta et al. 2020	Named after the pioneering American microbiologist Dr Alice Catherine Evans (1881-1975, US Department of Agriculture) for her contributions in the field of bacteriology	Validly published under the ICNP	Correct name	­	­	Bacillaceae	Evansella cellulosilytica corrig. (Nogi et al. 2005) Gupta et al. 2020	9	­	https://www.microbiologyresearch.org/content/journal/ijsem/10.1099/ijsem.0.004475	Volume 70, part 11 of the IJSEM	Positive	Rods	Yes	Motile	15-60	NP	NP	Aerobic or facultatively anaerobic	NP	NP	NP	NP	[26]
Falsibacillus	Zhou et al. 2009	False Bacillus	Validly published under the ICNP	Correct name	­	­	Bacillaceae	Falsibacillus pallidus (Zhou et al. 2008) Zhou et al. 2009	2	­	https://www.microbiologyresearch.org/content/journal/ijsem/10.1099/ijs.0.014316-0	Volume 59, part 12 of the IJSEM	Positive	Rod-shaped	Yes	Motile	Mesophilic	Neutrophilic	NP	Aerobic	NP	NP	42.3	NP	[258]
Fermentibacillus	Hirota et al. 2016	Rod in fermentation process	Validly published under the ICNP	Correct name	­	­	Bacillaceae	Fermentibacillus polygoni Hirota et al. 2016	1	­	https://www.microbiologyresearch.org/content/journal/ijsem/10.1099/ijsem.0.001015	Volume 66, part 6 of the IJSEM	Positive	Rods	Yes	Motile	NP	NP	NP	Facultatively anaerobic	NP	NP	36-45	NP	[416]
Fictibacillus	Glaeser et al. 2013	False Bacillus	Validly published under the ICNP	Correct name	­	­	Bacillaceae	Fictibacillus barbaricus (Täubel et al. 2003) Glaeser et al. 2013	12	­	https://www.microbiologyresearch.org/content/journal/ijsem/10.1099/ijs.0.049171-0	Volume 63, part 8 of the IJSEM	Positive or variable	Rods which often form chains	Yes	NP	NP	NP	NP	Facultatively anaerobic	NP	NP	35.0-42	NP	[417]
Gottfriedia	Gupta et al. 2020	Named after Christian Gottfried Ehrenberg (1795-1876), German Scientist and naturalist, who initially proposed the name Bacillus for rod-shaped bacteria, for his contributions on the studies of microscopic organisms	Validly published under the ICNP	Correct name	­	­	Bacillaceae	Gottfriedia luciferensis (Logan et al. 2002) Gupta et al. 2020	4	­	https://www.microbiologyresearch.org/content/journal/ijsem/10.1099/ijsem.0.004475	Volume 70, part 11 of the IJSEM	Positive or variable	Rods	Yes	Some motile	15-45	NP	NP	Aerobic or facultatively anaerobic	NP	NP	NP	NP	[26]
Heyndrickxia	Gupta et al. 2020	Named for Prof. Marc Heyndrickx (University of Gent) for his many contributions to Microbiology and studies on Bacillus species	Validly published under the ICNP	Correct name	­	­	Bacillaceae	Heyndrickxia oleronia (Kuhnigk et al. 1996) Gupta et al. 2020	3	­	https://www.microbiologyresearch.org/content/journal/ijsem/10.1099/ijsem.0.004475	Volume 70, part 11 of the IJSEM	Negative except H. sporothermodurans	Rod-shaped	Yes	Motile	20-55	NP	NP	Aerobic	NP	NP	NP	NP	[26]
Lederbergia	Gupta et al. 2020	Named after American Microbiologist Prof. Esther Miriam Zimmer Lederberg (1922-2006) for her pioneering contributions in the fields of bacterial genetics and microbiology	Validly published under the ICNP	Correct name	­	­	Bacillaceae	Lederbergia galactosidilytica corrig. (Heyndrickx et al. 2004) Gupta et al. 2020	10	­	https://www.microbiologyresearch.org/content/journal/ijsem/10.1099/ijsem.0.004475	Volume 70, part 11 of the IJSEM	Positive or variable	Rod-shaped	Yes	Motile	NP	NP	NP	Aerobic or facultatively anaerobic	NP	NP	NP	NP	[26]
Litoribacterium	Mahmoud et al. 2021	Small rod isolated from shore	Validly published under the ICNP	Correct name	­	­	Bacillaceae	Litoribacterium kuwaitense Mahmoud et al. 2021	1	­	https://www.microbiologyresearch.org/content/journal/ijsem/10.1099/ijsem.0.004792	Volume 71, part 4 of the IJSEM	Positive	Rods	Yes	Non-motile	NP	NP	NP	Strictly aerobic	NP	NP	NP	NP	[441]
Margalitia	Gupta et al. 2020	Named after Prof. Joel Margalit (1933-2011, Ben-Gurion University, Israel), who discovered the insecticide action of Bacillus thuringiensis var. israelensis, used for controlling mosquitoes and black flies, which serve as vectors for many diseases	Validly published under the ICNP	Correct name	­	­	Bacillaceae	Margalitia shackletonii (Logan et al. 2004) Gupta et al. 2020	2	­	https://www.microbiologyresearch.org/content/journal/ijsem/10.1099/ijsem.0.004475	Volume 70, part 11 of the IJSEM	Positive or variable	Rod-shaped	Yes	Motile	20-55	NP	NP	Aerobic	NP	NP	NP	NP	[26]
Neobacillus	Patel and Gupta 2020	New Bacillus	Validly published under the ICNP	Correct name	­	­	Bacillaceae	Neobacillus niacini (Nagel and Andreesen 1991) Patel and Gupta 2020	20	­	https://www.microbiologyresearch.org/content/journal/ijsem/10.1099/ijsem.0.003775	Volume 70, part 1 of the IJSEM	Positive or variable	Rod-shaped	Yes	Motile or non-motile	NP	NP	NP	Aerobic or facultatively anaerobic	NP	NP	NP	NP	[22]
Paenalkalicoccus	Xu et al. 2022	Almost Alkalicoccus	Validly published under the ICNP	Correct name	­	­	Bacillaceae	Paenalkalicoccus suaedae Xu et al. 2022	1	­	https://www.microbiologyresearch.org/content/journal/ijsem/10.1099/ijsem.0.005337	­	Positive	Rods	Yes	Motile	NP	NP	NP	NP	NP	NP	NP	NP	[463]
Paralkalibacillus	Hirota et al. 2017	Resembling the genus Alkalibacillus	Validly published under the ICNP	Correct name	­	­	Bacillaceae	Paralkalibacillus indicireducens Hirota et al. 2017	1	­	https://www.microbiologyresearch.org/content/journal/ijsem/10.1099/ijsem.0.002248	Volume 67, part 10 of the IJSEM	Positive	Rods	Yes	Motile	NP	NP	NP	Facultatively anaerobic	NP	NP	36-46	NP	[305]
Paucisalibacillus	Nunes et al. 2006	A rod that needs only small amounts of salt	Validly published under the ICNP	Correct name	­	­	Bacillaceae	Paucisalibacillus globulus Nunes et al. 2006	2	­	https://www.microbiologyresearch.org/content/journal/ijsem/10.1099/ijs.0.64261-0	Volume 56, part 8 of the IJSEM	Positive	Rod-shaped	Yes	Motile	NP	NP	NP	Strictly aerobic	NP	NP	NP	NP	[471]
Peribacillus	Patel and Gupta 2020	A genus about or nearby Bacillus	Validly published under the ICNP	Correct name	­	­	Bacillaceae	Peribacillus simplex (Priest et al. 1989) Patel and Gupta 2020	19	­	https://www.microbiologyresearch.org/content/journal/ijsem/10.1099/ijsem.0.003775	Volume 70, part 1 of the IJSEM	Positive or variable	Rod-shaped	Yes	Mostly motile	3-45	NP	NP	Aerobic or facultatively anaerobic	NP	NP	NP	NP	[22]
Piscibacillus	Tanasupawat et al. 2007	Arod from fish	Validly published under the ICNP	Correct name	­	­	Bacillaceae	Piscibacillus salipiscarius Tanasupawat et al. 2007	2	­	https://www.microbiologyresearch.org/content/journal/ijsem/10.1099/ijs.0.64945-0	Volume 57, part 7 of the IJSEM	Positive	Rods	Yes	Motile	NP	NP	NP	NP	NP	NP	NP	NP	[473]
Polygonibacillus	Hirota et al. 2016	A rod from Polygonum	Validly published under the ICNP	Correct name	­	­	Bacillaceae	Polygonibacillus indicireducens Hirota et al. 2016	1	­	https://www.microbiologyresearch.org/content/journal/ijsem/10.1099/ijsem.0.001405	Volume 66, part 11 of the IJSEM	Positive	Rods	Yes	Motile	NP	NP	NP	Facultatively anaerobic	NP	NP	36-44	NP	[477]
Pradoshia	Saha et al. 2019	From the name Pradosh, honouring late Dr Pradosh Roy, an eminent Indian microbiologist recognized for his pioneering contributions in the field of genetics and taxonomy of sulfur-oxidizing chemolithotrophic bacteria	Validly published under the ICNP	Correct name	­	­	Bacillaceae	Pradoshia eiseniae Saha et al. 2019	1	­	https://www.microbiologyresearch.org/content/journal/ijsem/10.1099/ijsem.0.003304	Volume 69, part 5 of the IJSEM	Positive	Short rod-shaped	Yes	Motile	4-42	NP	NP	NP	NP	NP	42.5	NP	[479]
Priestia	Gupta et al. 2020	Named for the British microbiologist Prof. Fergus G. Priest (Heriot-Watt University, Edinbugth; 1948-2019) for his many contributions to the systematics and uses of the members of the genus Bacillus	Validly published under the ICNP	Correct name	­	­	Bacillaceae	Priestia megaterium (de Bary 1884) Gupta et al. 2020	11	­	https://www.microbiologyresearch.org/content/journal/ijsem/10.1099/ijsem.0.004475	Volume 70, part 11 of the IJSEM	Positive or variable	Rod-shaped	Yes	Motile	5-48	NP	NP	Aerobic	NP	NP	NP	NP	[26]
Pseudoneobacillus	Kämpfer et al. 2022	False Neobacillus	Validly published under the ICNP	Correct name	­	­	Bacillaceae	Pseudoneobacillus rhizosphaerae Kämpfer et al. 2022	1	­	https://www.microbiologyresearch.org/content/journal/ijsem/10.1099/ijsem.0.005367	­	Positive	Rods	Yes	Non-motile	NP	NP	NP	Facultatively anaerobic	NP	NP	NP	NP	[481]
Pueribacillus	Wang et al. 2018	A rod belonging to the family Bacillaceae and isolated from Pu’er tea	Validly published under the ICNP	Correct name	­	­	Bacillaceae	Pueribacillus theae Wang et al. 2018	1	­	https://www.microbiologyresearch.org/content/journal/ijsem/10.1099/ijsem.0.002913	Volume 68, part 9 of the IJSEM	Positive	Rod-shaped	Yes	NP	NP	NP	NP	Aerobic	NP	NP	40	NP	[483]
Radiobacillus	Li et al. 2020	A rod related to radiation	Validly published under the ICNP	Correct name	­	­	Bacillaceae	Radiobacillus deserti Li et al. 2020	1	­	https://www.microbiologyresearch.org/content/journal/ijsem/10.1099/ijsem.0.004536	Volume 70, part 12 of the IJSEM	Positive	Rod-shaped	Yes	Non-motile	NP	NP	NP	Aerobic	NP	NP	38.5	NP	[484]
Robertmurraya	Gupta et al. 2020	Named after the Canadian microbiologist Dr Robert G. E. Murray, University of Western Ontario, for his contributions and leadership in the field of bacterial taxonomy	Validly published under the ICNP	Correct name	­	­	Bacillaceae	Robertmurraya siralis (Pettersson et al. 2000) Gupta et al. 2020	7	­	https://www.microbiologyresearch.org/content/journal/ijsem/10.1099/ijsem.0.004475	Volume 70, part 11 of the IJSEM	Positive	Rod-shaped	Yes	Motile	NP	NP	NP	Aerobic	NP	NP	NP	NP	[26]
Salipaludibacillus	Sultanpuram and Mothe 2016	A rod from a salt marsh	Validly published under the ICNP	Correct name	­	­	Bacillaceae	Salipaludibacillus aurantiacus Sultanpuram and Mothe 2016	5	­	https://www.microbiologyresearch.org/content/journal/ijsem/10.1099/ijsem.0.001117	Volume 66, part 7 of the IJSEM	Positive	Rod-shaped	Yes	Non-motile	NP	NP	NP	Aerobic or facultatively anaerobic	NP	NP	39.3-42.4	NP	[495]
Salirhabdus	Albuquerque et al. 2007	A rod that grows in salt	Validly published under the ICNP	Correct name	­	­	Bacillaceae	Salirhabdus euzebyi Albuquerque et al. 2007	2	­	https://www.microbiologyresearch.org/content/journal/ijsem/10.1099/ijs.0.64999-0	Volume 57, part 7 of the IJSEM	Positive	Rod-shaped	Yes	NP	NP	NP	NP	Strictly aerobic	NP	NP	NP	NP	[496]
Schinkia	Gupta et al. 2020	Named for the German microbiologist Prof. Bernard Schink, University of Konstanz, for his studies of diverse microorganisms and his contributions in the discipline of microbial taxonomy	Validly published under the ICNP	Correct name	­	­	Bacillaceae	Schinkia azotoformans (Pichinoty et al. 1983) Gupta et al. 2020	2	­	https://www.microbiologyresearch.org/content/journal/ijsem/10.1099/ijsem.0.004475	Volume 70, part 11 of the IJSEM	Positive	Rods	Yes	Motile	20-46	NP	NP	Aerobic or facultatively anaerobic	NP	NP	NP	NP	[26]
Siminovitchia	Gupta et al. 2020	Named for the Canadian Geneticist Prof. Louis Siminovitch (University of Toronto), for his work on the discovery of bacteriophage lysogeny and for his seminal contributions on advancement of the field of Medical Genetics in Canada	Validly published under the ICNP	Correct name	­	­	Bacillaceae	Siminovitchia fordii (Scheldeman et al. 2004) Gupta et al. 2020	8	­	https://www.microbiologyresearch.org/content/journal/ijsem/10.1099/ijsem.0.004475	Volume 70, part 11 of the IJSEM	Variable	Rod-shaped	Yes	Motile	NP	NP	NP	Aerobic	NP	NP	NP	NP	[26]
Sutcliffiella	Gupta et al. 2020	Named for the British microbiologist Prof. Iain Sutcliffe (University of Northumbria, Newcastle upon Tyne) for his work on microbial cell envelope and lipoproteins and his contributions towards advancement of the discipline of Microbial taxonomy as long-serving Editor of the Antonie van Leeuwenhoek	Validly published under the ICNP	Correct name	­	­	Bacillaceae	Sutcliffiella cohnii (Spanka and Fritze 1993) Gupta et al. 2020	6	­	https://www.microbiologyresearch.org/content/journal/ijsem/10.1099/ijsem.0.004475	Volume 70, part 11 of the IJSEM	Positive	Rod-shaped	Yes	Some motile	10-40	NP	NP	Aerobic or facultatively anaerobic	NP	NP	NP	NP	[26]
Swionibacillus	Li et al. 2017	A bacterial genus from the south-west Indian Ocean	Validly published under the ICNP	Correct name	­	­	Bacillaceae	Swionibacillus sediminis Li et al. 2017	1	­	https://www.microbiologyresearch.org/content/journal/ijsem/10.1099/ijsem.0.002133	Volume 67, part 9 of the IJSEM	Negative	Rods	Yes	Non-motile	NP	NP	NP	Strictly aerobic	NP	NP	NP	NP	[513]
Tenuibacillus	Ren and Zhou 2005	A slender rod	Validly published under the ICNP	Correct name	­	­	Bacillaceae	Tenuibacillus multivorans Ren and Zhou 2005	2	­	https://www.microbiologyresearch.org/content/journal/ijsem/10.1099/ijs.0.63180-0	Volume 55, part 1 of the IJSEM	Positive	Rod-shaped	Yes	Motile	NP	NP	NP	Aerobic	NP	Organotrophic	36.5-37	NP	[514]
Terribacillus	An et al. 2007	Earth (soil) bacillus (rod)	Validly published under the ICNP	Correct name	Pelagibacillus Kim et al. 2007	Heterotypic synonym, validly published under the ICNP	Bacillaceae	Terribacillus saccharophilus An et al. 2007	4	­	https://www.microbiologyresearch.org/content/journal/ijsem/10.1099/ijs.0.64340-0	Volume 57, part 1 of the IJSEM	Positive	Rods	Yes	Non-motile	NP	NP	NP	Aerobic	NP	NP	44-46	NP	[516]
Terrilactibacillus	Prasirtsak et al. 2016	Soil lactic acid rodlet	Validly published under the ICNP	Correct name	­	­	Bacillaceae	Terrilactibacillus laevilacticus Prasirtsak et al. 2016	2	­	https://www.microbiologyresearch.org/content/journal/ijsem/10.1099/ijsem.0.000954	Volume 66, part 3 of the IJSEM	Positive	Straight rods with rounded ends	Yes	NP	20-45	5-8.5	NP	Facultatively anaerobic	NP	NP	42.6	NP	[517]
Texcoconibacillus	Ruiz-Romero et al. 2013	A rod isolated from lake Texcoco	Validly published under the ICNP	Correct name	­	­	Bacillaceae	Texcoconibacillus texcoconensis Ruiz-Romero et al. 2013	1	­	https://www.microbiologyresearch.org/content/journal/ijsem/10.1099/ijs.0.048447-0	Volume 63, part 9 of the IJSEM	Positive	Rod-shaped, mainly single or found in pairs	Yes	NP	NP	NP	NP	Aerobic	NP	NP	NP	NP	[518]
Virgibacillus	Heyndrickx et al. 1998	A branch of the genus Bacillus	Validly published under the ICNP	Correct name	Salibacillus Wainø et al. 1999	Heterotypic synonym, validly published under the ICNP	Bacillaceae	Virgibacillus pantothenticus (Proom and Knight 1950) Heyndrickx et al. 1998	47	­	https://www.microbiologyresearch.org/content/journal/ijsem/10.1099/00207713-48-1-99	Volume 48, part 1 of the IJSB	Positive	Rods occurring singly, in pairs or short chains or filaments in older cultures	Yes	Motile	10-50	NP	NP	Aerobic or weakly facultatively anaerobic	NP	NP	36-43	NP	[527]
Viridibacillus	Albert et al. 2007	The green Bacillus/rod	Validly published under the ICNP	Correct name	­	­	Bacillaceae	Viridibacillus arvi (Heyrman et al. 2005) Albert et al. 2007	3	­	https://www.microbiologyresearch.org/content/journal/ijsem/10.1099/ijs.0.65256-0	Volume 57, part 12 of the IJSEM	Positive	Rods	Yes	Motile	NP	NP	NP	Aerobic	NP	NP	35-40.4	NP	[528]
Weizmannia	Gupta et al. 2020	Named in honour of Dr. Chaim Weizmann (1874-1952), a noted biochemist, who later became the first President of the State of Israel, for his pioneering work in the field of industrial fermentation/microbiology	Validly published under the ICNP	Correct name	­	­	Bacillaceae	Weizmannia coagulans (Hammer 1915) Gupta et al. 2020	3	­	https://www.microbiologyresearch.org/content/journal/ijsem/10.1099/ijsem.0.004475	Volume 70, part 11 of the IJSEM	Positive	Rod-shaped	Yes	Motile except W. ginsengihumi	10-45	NP	NP	Aerobic or facultatively anaerobic	NP	NP	NP	NP	[26]
Niallia	Gupta et al. 2020	Named for the British microbiologist Prof. Niall A. Logan, Glasgow Caledonian University, for his many contributions to the systematics and uses of the members of the genus Bacillus	Validly published under the ICNP	Correct name	­	­	Bacillaceae	Niallia circulans (Jordan 1890) Gupta et al. 2020	6	­	https://www.microbiologyresearch.org/content/journal/ijsem/10.1099/ijsem.0.004475	Volume 70, part 11 of the IJSEM	Positive	Rod-shaped, fusiform-shaped for N. tuaregi	Yes except N. tuaregi	Motile	NP	NP	NP	Facultatively anaerobic	NP	NP	NP	N. circulans as opportunistic pathogen	[26]
Bhargavaea	Manorama et al. 2009	Named in honour of Pushpa Mittra Bhargava, the renowned Indian biologist	Validly published under the ICNP	Correct name	­	­	Caryophanaceae	Bhargavaea cecembensis Manorama et al. 2009	7	­	https://www.microbiologyresearch.org/content/journal/ijsem/10.1099/ijs.0.002691-0	Volume 59, part 10 of the IJSEM	Positive	Rods	No	NP	NP	NP	NP	Aerobic	NP	NP	59.5±2.5	NP	[392]
Caryophanon	Peshkoff 1939 (Approved Lists 1980)	That which has a conspicuous nucleus	Validly published under the ICNP	Correct name	­	­	Caryophanaceae	Caryophanon latum Peshkoff 1939 (Approved Lists 1980)	3	­	Peshkoff MA. Cytology, karyology and cycle of development of new microbes, Caryophanon latum and Caryophanon tenue. Doklady Akademii Nauk SSSR 1939; 25:239-242.	Approved Lists 1980 IJSB	Positive	Slightly curved to straight multicellular rods (trichomes) with rounded or slightly tapered ends	No	Motile	NP	NP	NP	Strictly Aerobic	NP	Chemoorganotrophic with presumed respiratory metabolism	41-46	Not known	[401]
Chryseomicrobium	Arora et al. 2011	Yellow microbe	Validly published under the ICNP	Correct name	­	­	Caryophanaceae	Chryseomicrobium imtechense Arora et al. 2011	6	­	https://www.microbiologyresearch.org/content/journal/ijsem/10.1099/ijs.0.023184-0	Volume 61, part 8 of the IJSEM	Positive	Rods	No	Non-motile	NP	NP	NP	Aerobic	NP	NP	53.4	NP	[404]
Chungangia	Kim et al. 2012	After Chung-Ang University, Seoul, Republic of Korea, where the initial taxonomic studies on this genus were performed	Validly published under the ICNP	Correct name	­	­	Caryophanaceae	Chungangia koreensis Kim et al. 2012	1	­	https://www.microbiologyresearch.org/content/journal/ijsem/10.1099/ijs.0.028837-0	Volume 62, part 8 of the IJSEM	Positive	Rod-shaped	No	NP	NP	NP	NP	Strictly aerobic	NP	NP	NP	NP	[405]
Indiicoccus	Pal et al. 2019	A coccus from India	Validly published under the ICNP	Correct name	­	­	Caryophanaceae	Indiicoccus explosivorum Pal et al. 2019	1	­	https://www.microbiologyresearch.org/content/journal/ijsem/10.1099/ijsem.0.003541	Volume 69, part 8 of the IJSEM	Positive	Coccoid-shaped	No	Non-motile	NP	NP	NP	Strictly aerobic	NP	NP	NP	NP	[431]
Kurthia	Trevisan 1885 (Approved Lists 1980)	Named for H. Kurth, the German bacteriologist who described the type species	Validly published under the ICNP, conserved name	Correct name	­	­	Caryophanaceae	Kurthia zopfii (Kurth 1883) Trevisan 1885 (Approved Lists 1980)	9	­	Trevisan V. Carratteri di alcuni nuovi generi di Batteriacee. Atti della Accademia Fisica-Medica-Stastistica in Milano (ser 4) 1885; 3:92-107.	Approved Lists 1980 IJSB	Positive	Regular, unbranched rods with rounded ends occurring in chains that are often parallel, filaments may occur, coccoid cells formed by fragmentation of the rods in older cultures	No	Motile or non-motile	NP	NP	NP	Strictly aerobic	NP	NP	NP	NP	[435]
Savagea	Whitehead et al. 2015	Named in honour of Dwayne C. Savage, an American microbiologist, for his contributions to GI microbiology	Validly published under the ICNP	Correct name	­	­	Caryophanaceae	Savagea faecisuis Whitehead et al. 2015	2	­	https://link.springer.com/article/10.1007/s10482-015-0473-8	165	Positive	Rods	No	Motile	NP	NP	NP	Aerobic	NP	NP	41.8	NP	[500]
"Lineola"	Pringsheim and Robinow 1947	­	Not validly published	­	­	­	Caryophanaceae	"Lineola longa" Pringsheim and Robinow 1947	1	­	https://www.microbiologyresearch.org/content/journal/micro/10.1099/00221287-1-3-267	­	NP	NP	NP	NP	NP	NP	NP	NP	NP	NP	NP	NP	[364]
"Stomatostreptococcus"	Ping et al. 1998	­	Not validly published	­	­	­	Caryophanaceae	"Stomatostreptococcus microhalophilus" Ping et al. 1998	1	­	Ping W, Zhou D, Sun J, Fan C, Ding Y. [A new genus of oral bacteria in human]. Wei Sheng Wu Xue Bao 1998; 38:146-151.	­	NP	NP	NP	NP	NP	NP	NP	NP	NP	NP	NP	NP	[370]
"Tetzosporium"	Tetz and Tetz 2018	­	Not validly published	­	­	­	Caryophanaceae	"Tetzosporium hominis" Tetz and Tetz 2018	1	­	https://journals.asm.org/doi/10.1128/genomeA.01541-17	­	NP	NP	NP	NP	NP	NP	NP	NP	NP	NP	NP	NP	[371]
Metaplanococcus	Patel and Gupta 2020	A genus besides Planococcus	Validly published under the ICNP	Correct name	­	­	Caryophanaceae	Metaplanococcus flavidus (Jung et al. 2009) Gupta and Patel 2020	1	­	https://www.frontiersin.org/articles/10.3389/fmicb.2019.02821/full	193	Positive or variable	Cocci or short rods	NP	Motile	NP	NP	NP	NP	NP	NP	NP	NP	[20]
Jeotgalibacillus	Yoon et al. 2001	Rod from jeotgal	Validly published under the ICNP	Correct name	Marinibacillus Yoon et al. 2001	Heterotypic synonym, validly published under the ICNP	Caryophanaceae	Jeotgalibacillus alimentarius Yoon et al. 2001	10	­	https://www.microbiologyresearch.org/content/journal/ijsem/10.1099/00207713-51-6-2087	Volume 51, part 6 of the IJSEM	Variable	Rod-shaped, often longer rods	Yes	Motile	NP	NP	NP	Facultatively anaerobic	NP	NP	44	NP	[432]
Lysinibacillus	Ahmed et al. 2007	Lysine Bacillus, referring to the presence of the Lys–Asp type of peptidoglycan in the cell wall	Validly published under the ICNP	Correct name	­	­	Caryophanaceae	Lysinibacillus boronitolerans Ahmed et al. 2007	37	­	https://www.microbiologyresearch.org/content/journal/ijsem/10.1099/ijs.0.63867-0	Volume 57, part 5 of the IJSEM	Positive	Rod-shaped	Yes	Motile	NP	NP	NP	NP	NP	NP	35-38	NP	[444]
Metalysinibacillus	Patel and Gupta 2020	A genus besides Lysinibacillus	Validly published under the ICNP	Correct name	­	­	Caryophanaceae	Metalysinibacillus jejuensis Gupta and Patel 2020	2	­	https://www.frontiersin.org/articles/10.3389/fmicb.2019.02821/full	193	Positive	Rod-shaped	Yes	NP	30-37	NP	NP	Aerobic	NP	NP	NP	NP	[20]
Metasolibacillus	Patel and Gupta 2020	A genus besides Solibacillus	Validly published under the ICNP	Correct name	­	­	Caryophanaceae	Metasolibacillus meyeri (Seiler et al. 2013) Gupta and Patel 2020	4	­	https://www.frontiersin.org/articles/10.3389/fmicb.2019.02821/full	193	Positive	Rod-shaped	Yes	Motile	10-45	NP	NP	Aerobic	NP	NP	NP	NP	[20]
Paenisporosarcina	Krishnamurthi et al. 2009	Almost a Sporosarcina, because it is closely related to this genus but is phylogenetically distinct	Validly published under the ICNP	Correct name	­	­	Caryophanaceae	Paenisporosarcina quisquiliarum Krishnamurthi et al. 2009	5	­	https://www.microbiologyresearch.org/content/journal/ijsem/10.1099/ijs.0.65130-0	Volume 59, part 6 of the IJSEM	Positive	Rods or cocci	Yes	Non-motile	NP	NP	NP	Strictly aerobic	NP	NP	46	NP	[465]
Psychrobacillus	Krishnamurthi et al. 2011	Cold loving Bacillus/rod	Validly published under the ICNP	Correct name	­	­	Caryophanaceae	Psychrobacillus insolitus (Larkin and Stokes 1967) Krishnamurthi et al. 2011	7	­	https://www.sciencedirect.com/science/article/abs/pii/S0723202010000913?via%3Dihub	139	Positive	Rods, coccoid/spherical morphology may be seen on some media for P. insolitus	Yes	Motile	NP	NP	NP	Strictly aerobic	NP	NP	35.7-36.6	NP	[482]
Rummeliibacillus	Vaishampayan et al. 2009	A bacterium close to the genus Bacillus and named in honour of former NASA Planetary Protection Officer Dr John Rummel, an astrobiologist responsible for bringing planetary protection into the public domain	Validly published under the ICNP	Correct name	­	­	Caryophanaceae	Rummeliibacillus stabekisii Vaishampayan et al. 2009	3	­	https://www.microbiologyresearch.org/content/journal/ijsem/10.1099/ijs.0.006098-0	Volume 59, part 5 of the IJSEM	Positive	Rods	Yes	Motile	28-55	NP	NP	NP	NP	NP	34.3	NP	[486]
Solibacillus	Krishnamurthi et al. 2009	A Bacillus-like organism isolated from soil	Validly published under the ICNP	Correct name	­	­	Caryophanaceae	Solibacillus silvestris (Rheims et al. 1999) Krishnamurthi et al. 2009	4	­	https://www.microbiologyresearch.org/content/journal/ijsem/10.1099/ijs.0.65742-0	Volume 59, part 5 of the IJSEM	Positive	Rod-shaped	Yes	NP	NP	NP	NP	NP	NP	NP	NP	NP	[506]
Brochothrix	Sneath and Jones 1976 (Approved Lists 1980)	loop(ed) thread	Validly published under the ICNP	Correct name	­	­	Listeriaceae	Brochothrix thermosphacta (McLean and Sulzbacher 1953) Sneath and Jones 1976 (Approved Lists 1980)	2	­	https://www.microbiologyresearch.org/content/journal/ijsem/10.1099/00207713-26-2-102	Approved Lists 1980 IJSB	Positive or variable	Regular unbranched rods, occur singly, in short chains, or in long filament-like chains that fold into knotted masses, coccoid forms which develop into rod forms in older cultures	No	Non-motile	0-30	NP	NP	Aerobic or facultatively anaerobic	NP	NP	36-38	NP	[393]
Listeria	Pirie 1940 (Approved Lists 1980)	Named after Lord Lister, English surgeon and pioneer of antisepsis	Validly published under the ICNP, conserved name	Correct name	­	­	Listeriaceae	Listeria monocytogenes (Murray et al. 1926) Pirie 1940 (Approved Lists 1980)	28	8	Pirie JH. THE GENUS LISTERELLA PIRIE. Science 1940; 91:383.	Approved Lists 1980 IJSB	Positive or variable	Regular short rods with parallel sides and blunt ends. Usually occur singly or in short chains, filamentous in older cultures	No	Motile	<0-45	6-9	NP	Aerobic or facultatively anaerobic	NP	NP	36-42.5	One or Some Species	[440]
"Mesolisteria"	Orsi and Wiedmann 2016	Referring to the mesophillic nature of species within this genus	Not validly published	­	­	­	Listeriaceae	­	­	­	https://link.springer.com/article/10.1007/s00253-016-7552-2	­	NP	NP	NP	NP	NP	NP	NP	NP	NP	NP	NP	NP	[367]
Gorillibacterium	Keita et al. 2017	A rod-shaped bacterium isolated from a gorilla	Validly published under the ICNP	Correct name	­	­	Paenibacillaceae	Gorillibacterium massiliense Keita et al. 2017	2	­	http://standardsingenomics.org/content/9/3/807/	174	Negative	Rods	No	Non-motile	Mesophilic	NP	NP	Facultatively anaerobic	NP	NP	NP	NP	[424]
"Aerobacillus"	Donker 1926	­	Not validly published	­	­	­	Paenibacillaceae	­	3	­	Donker HJL. Bijdrage tot de kennis der boterzuur-butylalcohlen acetongistingen. W. D. Meinema, Delft, 1926.	­	NP	NP	NP	NP	NP	NP	NP	NP	NP	NP	NP	NP	[359]
"Candidatus Reconciliibacillus"	corrig. Kolinko et al. 2018	Due to evidence that this population is closely related to an incompletely characterized cellulolytic isolate ‘Caldibacillus cellulovorans’, based on the similarity of its DNA polymerase	Not validly published	­	"Candidatus Reconcilibacillus" Kolinko et al. 2018	Homotypic synonym, orthographic variant	Paenibacillaceae	"Candidatus Reconciliibacillus cellulosivorans" corrig. Kolinko et al. 2018	1	­	https://www.nature.com/articles/s41564-017-0052-z	Candidatus list no. 3	NP	NP	NP	NP	NP	NP	NP	NP	NP	NP	NP	NP	[361]
Longirhabdus	Chen et al. 2019	A long rod of bacteria	Validly published under the ICNP	Correct name	­	­	Paenibacillaceae	Longirhabdus pacifica Chen et al. 2019	1	­	https://www.microbiologyresearch.org/content/journal/ijsem/10.1099/ijsem.0.003526	Volume 69, part 11 of the IJSEM	Negative	NP	NP	NP	NP	NP	NP	NP	NP	NP	NP	NP	[442]
Ammoniphilus	Zaitsev et al. 1998	Ammonia lover	Validly published under the ICNP	Correct name	­	­	Paenibacillaceae	Ammoniphilus oxalaticus Zaitsev et al. 1998	3	­	https://www.microbiologyresearch.org/content/journal/ijsem/10.1099/00207713-48-1-151	Volume 48, part 1 of the IJSB	Variable	Straight or slightly curved rods	Yes	Motile	NP	NP	NP	Strictly aerobic	NP	Ammonium-dependent, Chemoorganotrophic	NP	NP	[383]
Aneurinibacillus	Shida et al. 1996	A genus of thiamine-decomposing, endospore-forming rods	Validly published under the ICNP	Correct name	­	­	Paenibacillaceae	Aneurinibacillus aneurinilyticus corrig. (Shida et al. 1994) Shida et al. 1996	10	­	https://www.microbiologyresearch.org/content/journal/ijsem/10.1099/00207713-46-4-939	Volume 46, part 4 of the IJSB	Positive	Rod-shaped	Yes	Motile	20-50	5-9	NP	Strictly aerobic	NP	NP	41.1-43.4	NP	[385]
Brevibacillus	Shida et al. 1996	Short, small rod	Validly published under the ICNP	Correct name	­	­	Paenibacillaceae	Brevibacillus brevis (Migula 1900) Shida et al. 1996	31	­	https://www.microbiologyresearch.org/content/journal/ijsem/10.1099/00207713-46-4-939	Volume 46, part 4 of the IJSB	Positive or variable	Rod-shaped	Yes	Motile	NP	NP	NP	Strictly aerobic, facultatively anaerobic, microaerophilic	NP	NP	40.2-57.4	NP	[385]
Chengkuizengella	Cao et al. 2017	Named after Cheng-Kui Zeng (1909- 2005), a Chinese marine biologist	Validly published under the ICNP	Correct name	­	­	Paenibacillaceae	Chengkuizengella sediminis Cao et al. 2017	2	­	https://www.microbiologyresearch.org/content/journal/ijsem/10.1099/ijsem.0.002006	Volume 67, part 8 of the IJSEM	Positive	Rod-shaped	Yes	Motile	NP	NP	NP	Aerobic	NP	NP	NP	NP	[403]
Fontibacillus	Saha et al. 2010	A rod-shaped bacterium isolated from a spring	Validly published under the ICNP	Correct name	­	­	Paenibacillaceae	Fontibacillus aquaticus Saha et al. 2010	5	­	https://www.microbiologyresearch.org/content/journal/ijsem/10.1099/ijs.0.012633-0	Volume 60, part 2 of the IJSEM	Positive	Rod-shaped	Yes	NP	NP	NP	NP	Facultatively anaerobic	NP	NP	NP	NP	[419]
Marinicrinis	Guo et al. 2016	Marine hair	Validly published under the ICNP	Correct name	­	­	Paenibacillaceae	Marinicrinis sediminis Guo et al. 2016	2	­	https://www.microbiologyresearch.org/content/journal/ijsem/10.1099/ijsem.0.001257	Volume 66, part 9 of the IJSEM	Variable	Bent rods or long filaments	Yes	NP	NP	NP	NP	Facultatively anaerobic	NP	NP	NP	NP	[447]
Oxalophagus	Collins et al. 1994	Oxalate eater	Validly published under the ICNP	Correct name	­	­	Paenibacillaceae	Oxalophagus oxalicus (Dehning and Schink 1990) Collins et al. 1994	1	­	https://www.microbiologyresearch.org/content/journal/ijsem/10.1099/00207713-44-4-812	Volume 44, part 4 of the IJSB	Positive	Straight rods	Yes	NP	NP	NP	NP	Strictly anaerobic	NP	NP	35.4-37.2	NP	[461]
Paludirhabdus	Hwang et al. 2018	A rod from a swamp	Validly published under the ICNP	Correct name	­	­	Paenibacillaceae	Paludirhabdus telluriireducens Hwang et al. 2018	2	­	https://www.microbiologyresearch.org/content/journal/ijsem/10.1099/ijsem.0.002946	Volume 68, part 9 of the IJSEM	Positive	Rod-shaped	Yes	Motile	NP	NP	NP	Aerobic or facultatively anaerobic	NP	NP	50-54	NP	[467]
Saccharibacillus	Rivas et al. 2008	A small rod isolated from Saccharum officinarum, sugar cane	Validly published under the ICNP	Correct name	­	­	Paenibacillaceae	Saccharibacillus sacchari Rivas et al. 2008	7	­	https://www.microbiologyresearch.org/content/journal/ijsem/10.1099/ijs.0.65499-0	Volume 58, part 8 of the IJSEM	Variable	Rod-shaped	Yes	Motile	NP	NP	NP	NP	NP	NP	NP	NP	[487]
Xylanibacillus	Kukolya et al. 2018	a xylan-degrading rod	Validly published under the ICNP	Correct name	­	­	Paenibacillaceae	Xylanibacillus composti Kukolya et al. 2018	1	­	https://www.microbiologyresearch.org/content/journal/ijsem/10.1099/ijsem.0.002523	Volume 68, part 3 of the IJSEM	Positive	Rods	Yes	Motile	NP	NP	NP	NP	NP	NP	NP	NP	[530]
Pasteuria	Metchnikoff 1888 (Approved Lists 1980)	Of Pasteur, named after Louis Pasteur, French savant and scientist	Validly published under the ICNP	Correct name	­	­	Pasteuriaceae	Pasteuria ramosa Metchnikoff 1888 (Approved Lists 1980)	7	­	Metchnikoff E. Pasteuria ramosa un représentant des bactéries à division longitudinale. Annales de l'Institut Pasteur (Paris) 1888; 2:165-170.	Approved Lists 1980 IJSB	Positive	NP	Yes	Non-motile	NP	NP	NP	NP	NP	Endoparasitic in the bodies of freshwater, plant, and soil invertebrates	Not known	Yes	[470]
Scopulibacillus	Lee and Lee 2015	A rod isolated from rock	Validly published under the ICNP	Correct name	­	­	Sporolactobacillaceae	Scopulibacillus darangshiensis Lee and Lee 2015	3	­	https://link.springer.com/article/10.1007/s12275-009-0111-0	165	Positive	Rods	Yes	Non-motile	NP	NP	NP	Aerobic	NP	NP	50.8	NP	[501]
Sporolactobacillus	Kitahara and Suzuki 1963 (Approved Lists 1980)	Sporing milk rodlet	Validly published under the ICNP	Correct name	­	­	Sporolactobacillaceae	Sporolactobacillus inulinus (Kitahara and Suzuki 1963) Kitahara and Lai 1967 (Approved Lists 1980)	14	2	https://www.jstage.jst.go.jp/article/jgam1955/9/1/9_1_59/_article	Approved Lists 1980 IJSB	Positive	Straight rods occurring singly, in pairs, and, rarely, in short chains	Yes	Mostly motile	Mesophilic	NP	NP	Facultatively anaerobic or microaerophilic	NP	NP	43-50	NP	[507]
Abyssicoccus	Jiang et al. 2016	A coccus from the deep sea	Validly published under the International Code of Nomenclature of Prokaryotes (ICNP)	Correct name	Auricoccus Prakash et al. 2017	Heterotypic synonym, validly published under the ICNP	Staphylococcaceae	Abyssicoccus albus Jiang et al. 2016	1	­	https://link.springer.com/article/10.1007/s10482-016-0717-2	172	Positive	Cocci	No	Non-motile	NP	NP	NP	Aerobic	NP	NP	42.4	NP	[372]
Gemella	Berger 1960 (Approved Lists 1980)	A little twin	Validly published under the ICNP	Correct name	­	­	Staphylococcaceae	Gemella haemolysans (Thjøtta and Bøe 1938) Berger 1960 (Approved Lists 1980)	12	­	Berger U. [Neisseria haemolysans (Thjotta and Boe, 1938): studies on its place in the system]. Z Hyg Infektionskr 1960; 146:253-259.	Approved Lists 1980 IJSB	Positive or variable	Ovoid in shape and arranged in pairs, tetrads, small clusters, and sometimes in short chains	No	Non-motile	NP	NP	NP	Facultatively anaerobic	NP	NP	30-34	Some species are Opportunistic human pathogens	[420]
Jeotgalicoccus	Yoon et al. 2003	Coccus from jeotgal	Validly published under the ICNP	Correct name	­	­	Staphylococcaceae	Jeotgalicoccus halotolerans Yoon et al. 2003	12	­	https://www.microbiologyresearch.org/content/journal/ijsem/10.1099/ijs.0.02132-0	Volume 53, part 2 of the IJSEM	Positive	Cocci	No	Non-motile	NP	NP	NP	Facultatively anaerobic	NP	NP	38-42	NP	[433]
Macrococcus	Kloos et al. 1998	A large coccus	Validly published under the ICNP	Correct name	­	­	Staphylococcaceae	Macrococcus equipercicus Kloos et al. 1998	12	2	https://www.microbiologyresearch.org/content/journal/ijsem/10.1099/00207713-48-3-859	Volume 48, part 3 of the IJSB	Positive	Spherical or coccoid occurring mostly in pairs and tetrads or in irregular clusters	No	Non-motile	Mesophilic	NP	NP	Facultatively anaerobic	NP	Chemoorganotrophic with respiratory metabolism	38-45	NP	[445]
Mammaliicoccus	Madhaiyan et al. 2020	A coccus from mammals	Validly published under the ICNP	Correct name	­	­	Staphylococcaceae	Mammaliicoccus sciuri (Kloos et al. 1976) Madhaiyan et al. 2020	5	­	https://www.microbiologyresearch.org/content/journal/ijsem/10.1099/ijsem.0.004498	Volume 70, part 11 of the IJSEM	Positive	Cocci occurring singly, in pairs, and irregular clusters	No	Non-motile	NP	NP	NP	Aerobic or facultatively anaerobic	NP	NP	31.6-35.7	NP	[446]
Staphylococcus	Rosenbach 1884 (Approved Lists 1980)	The grape-like coccus	Validly published under the ICNP, conserved name	Correct name	­	­	Staphylococcaceae	Staphylococcus aureus Rosenbach 1884 (Approved Lists 1980)	84	30	Rosenbach FJ. Microorganismen bei den Wund-Infections-Krankheiten des Menschen. J.F. Bergmann, Wiesbaden, 1884.	Approved Lists 1980 IJSB	Positive	Spherical occurring singly, in pairs, in tetrads, in short chains (3–4 cells), and form irregular grapelike clusters	No	Non-motile	18-40	NP	NP	Aerobic or facultatively anaerobic	NP	Chemoorganotrophic with respiratory and fermentative metabolism	27-41	Opportunistic pathogens	[509]
Corticicoccus	Li et al. 2017	A coccoid from bark	Validly published under the ICNP	Correct name	­	­	Staphylococcaceae	Corticicoccus populi Li et al. 2017	1	­	https://www.microbiologyresearch.org/content/journal/ijsem/10.1099/ijsem.0.001602	Volume 67, part 4 of the IJSEM	Positive	Coccoid	NP	Non-motile	NP	NP	NP	Aerobic	NP	NP	38.2	NP	[408]
Baia	Guan et al. 2015	Named after Hua Bai, a Chinese microbiologist	Validly published under the ICNP	Correct name	­	­	Thermoactinomycetaceae	Baia soyae Guan et al. 2015	1	­	https://www.microbiologyresearch.org/content/journal/ijsem/10.1099/ijsem.0.000485	Volume 65, part 10 of the IJSEM	Positive	Filamentous with substrate mycelia	Yes	NP	Mesophilic	NP	NP	Aerobic	NP	NP	49.9	NP	[391]
Croceifilum	Hatayama and Kuno 2015	A saffron yellow thread	Validly published under the ICNP	Correct name	­	­	Thermoactinomycetaceae	Croceifilum oryzae Hatayama and Kuno 2015	1	­	https://www.microbiologyresearch.org/content/journal/ijsem/10.1099/ijsem.0.000537	Volume 65, part 11 of the IJSEM	Positive	Filamentous	Yes	Non-motile	Mesophilic	NP	NP	Aerobic	NP	NP	NP	NP	[409]
Desmospora	Yassin et al. 2009	Spore chain	Validly published under the ICNP	Correct name	­	­	Thermoactinomycetaceae	Desmospora activa Yassin et al. 2009	2	­	https://www.microbiologyresearch.org/content/journal/ijsem/10.1099/ijs.0.001362-0	Volume 59, part 3 of the IJSEM	Positive	Non-fragmentary substrate mycelium, aerial mycelia are long, moderately branched, straight or flexuous	Yes	NP	37-50	NP	NP	Aerobic	NP	Chemoorganotrophic	49.3	NP	[411]
Hazenella	Buss et al. 2013	Named to honour Dr Elizabeth Hazen, a New York State Department of Health microbiologist, for her work on actinomycete bacteria that led to the development of the first anti-fungal drug, nystatin	Validly published under the ICNP	Correct name	­	­	Thermoactinomycetaceae	Hazenella coriacea Buss et al. 2013	1	­	https://www.microbiologyresearch.org/content/journal/ijsem/10.1099/ijs.0.050914-0	Volume 63, part 11 of the IJSEM	Positive	Thin, branching rods	Yes	Non-motile	NP	NP	NP	NP	NP	NP	NP	NP	[429]
Marininema	Li et al. 2012	A marine filament	Validly published under the ICNP	Correct name	­	­	Thermoactinomycetaceae	Marininema mesophilum Li et al. 2012	2	­	https://www.microbiologyresearch.org/content/journal/ijsem/10.1099/ijs.0.035071-0	Volume 62, part 6 of the IJSEM	Positive	Substrate mycelia	Yes	NP	25-35	5-8	NP	Aerobic	NP	NP	46.5	NP	[448]
Mechercharimyces	Matsuo et al. 2006	A fungus of Mecherchar	Validly published under the ICNP	Correct name	­	­	Thermoactinomycetaceae	Mechercharimyces mesophilus Matsuo et al. 2006	2	­	https://www.microbiologyresearch.org/content/journal/ijsem/10.1099/ijs.0.64223-0	Volume 56, part 12 of the IJSEM	Positive	Aerial and substrate mycelia	Yes	NP	Mesophilic	NP	NP	Aerobic	NP	Chemoorganotrophic	45	NP	[451]
Melghirimyces	Addou et al. 2012	A fungus of Chott Melghir	Validly published under the ICNP	Correct name	­	­	Thermoactinomycetaceae	Melghirimyces algeriensis Addou et al. 2012	3	­	https://www.microbiologyresearch.org/content/journal/ijsem/10.1099/ijs.0.028985-0	Volume 62, part 7 of the IJSEM	Positive	Branched mycelia	Yes	NP	NP	NP	NP	Aerobic	NP	NP	NP	NP	[453]
Paludifilum	Frikha-Dammak et al. 2016	A thread from a marsh	Validly published under the ICNP	Correct name	­	­	Thermoactinomycetaceae	Paludifilum halophilum Frikha-Dammak et al. 2016	1	­	https://www.microbiologyresearch.org/content/journal/ijsem/10.1099/ijsem.0.001523	Volume 66, part 12 of the IJSEM	Positive	Long aerial and substrate mycelia	Yes	NP	30-55	5-11	5-20	Aerobic	NP	Chemoorganotrophic	NP	NP	[466]
Risungbinella	Kim et al. 2015	Named after Professor SungBin Ri, a microbiologist from Kim Il Sung University, Democratic People's Republic of Korea	Validly published under the ICNP	Correct name	­	­	Thermoactinomycetaceae	Risungbinella pyongyangensis Kim et al. 2015	2	­	https://www.microbiologyresearch.org/content/journal/ijsem/10.1099/ijs.0.000328	Volume 65, part 8 of the IJSEM	Positive	Aerial and substrate mycelia	Yes	NP	NP	NP	NP	NP	NP	NP	42.1	NP	[485]
Salinithrix	Zarparvar et al. 2014	A saltern hair	Validly published under the ICNP	Correct name	­	­	Thermoactinomycetaceae	Salinithrix halophila Zarparvar et al. 2014	1	­	https://www.microbiologyresearch.org/content/journal/ijsem/10.1099/ijs.0.064766-0	Volume 64, part 12 of the IJSEM	Positive	Substrate mycelia	Yes	NP	NP	NP	NP	Strictly aerobic	NP	NP	52.6	NP	[494]
Seinonella	Yoon et al. 2005	Named to honour Dr Akio Seino, a Japanese microbiologist, for his contribution to the taxonomy of the genus Thermoactinomyces and Actinomycetes	Validly published under the ICNP	Correct name	­	­	Thermoactinomycetaceae	Seinonella peptonophila (Nonomura and Ohara 1971) Yoon et al. 2005	1	­	https://www.microbiologyresearch.org/content/journal/ijsem/10.1099/ijs.0.63203-0	Volume 55, part 1 of the IJSEM	Positive	Aerial and substrate mycelia	Yes	NP	25-45	NP	NP	Aerobic	NP	Chemoorganotrophic	40	NP	[437]
Shimazuella	Park et al. 2007	Named after Akira Shimazu, a Japanese microbiologist from Tokyo University, who has contributed to the field of prokaryotic taxonomy	Validly published under the ICNP	Correct name	­	­	Thermoactinomycetaceae	Shimazuella kribbensis Park et al. 2007	2	­	https://www.microbiologyresearch.org/content/journal/ijsem/10.1099/ijs.0.65194-0	Volume 57, part 11 of the IJSEM	Positive	Aerial and substrate mycelia	Yes	NP	Mesophilic	NP	NP	Aerobic	NP	NP	39.4	NP	[503]
Anaerobacillus	Zavarzina et al. 2010	Anaerobic rod	Validly published under the ICNP	Correct name	­	­	Bacillaceae	Anaerobacillus arseniciselenatis (Switzer Blum et al. 2001) Zavarzina et al. 2010	7	­	https://link.springer.com/article/10.1134/S0026261709060095	133	Positive	Rods occurring singly or in pairs	Yes	Motile or non-motile	Mesophilic	NP	NP	Strictly anaerobic or aerotolerant	Obligate or moderately alkaliphilic, halotolerant or moderately halophilic	Chemoorganotrophic with fermentative or anaerobic respiration	36.2-40	NP	[384]
Alicyclobacillus	Wisotzkey et al. 1992	Small rods containing circular fatty acids (ω-alicyclic fatty acids)	Validly published under the ICNP	Correct name	­	­	Alicyclobacillaceae	Alicyclobacillus acidocaldarius (Darland and Brock 1971) Wisotzkey et al. 1992	34	2	https://www.microbiologyresearch.org/content/journal/ijsem/10.1099/00207713-42-2-263	42	Positive or variable	straight or nearly straight rod-shaped	Yes	NP	<40-70	2-6	NP	Aerobic or facultatively anaerobic	Obligately acidophilic, thermotolerant	NP	51.6-60.3	NP	[375]
Desulfuribacillus	Sorokin et al. 2014	A sulfur-reducing rod	Validly published under the ICNP	Correct name	­	­	Desulfuribacillaceae	Desulfuribacillus alkaliarsenatis Sorokin et al. 2014	2	­	https://link.springer.com/article/10.1007/s00792-012-0459-7	159	Positive	Rods	Yes	NP	NP	NP	NP	Strictly anaerobic	Obligately alkaliphilic and moderately salt tolerant	Respiratory metabolism	NP	NP	[412]
Alkalihalophilus	Joshi et al. 2022	Bacterium liking alkaline and saline environment	Validly published under the ICNP	Correct name	­	­	Bacillaceae	Alkalihalophilus pseudofirmus (Nielsen et al. 1995) Joshi et al. 2022	3	­	https://www.frontiersin.org/articles/10.3389/fmicb.2021.722369/full	203	Positive	Rod-shaped	Yes	Motile	10-45	8-12	NP	Aerobic	Obligately alkaliphilic, halotolerant	NP	39.0-42.7	NP	[378]
Geobacillus	Nazina et al. 2001	Earth or soil small rod	Validly published under the ICNP	Correct name	­	­	Bacillaceae	Geobacillus stearothermophilus (Donk 1920) Nazina et al. 2001	30	6	https://www.microbiologyresearch.org/content/journal/ijsem/10.1099/00207713-51-2-433	Volume 51, part 2 of the IJSEM	Positive or variable	Rod-shaped occurring either singly or in short chains	Yes	Motile or non-motile	37-75	6-8.5	NP	Aerobic or facultatively anaerobic	Obligately thermophilic	Chemoorganotrophic	48.2-58	NP	[421]
Paraliobacillus	Ishikawa et al. 2003	Rod inhabiting littoral [marine] environment	Validly published under the ICNP	Correct name	­	­	Bacillaceae	Paraliobacillus ryukyuensis Ishikawa et al. 2003	5	­	https://www.jstage.jst.go.jp/article/jgam/48/5/48_5_269/_article	91	Positive	Rods	Yes	Motile	NP	NP	NP	Facultatively anaerobic	Slightly alkaliphilic, slightly halophilic and extremely halotolerant	NP	35.6	NP	[469]
Litchfieldia	Gupta et al. 2020	Named after Dr Carol D. Litchfield (1936-2012), a prominent American marine microbiologist and ecologist	Validly published under the ICNP	Correct name	­	­	Bacillaceae	Litchfieldia alkalitelluris (Lee et al. 2008) Gupta et al. 2020	3	­	https://www.microbiologyresearch.org/content/journal/ijsem/10.1099/ijsem.0.004475	Volume 70, part 11 of the IJSEM	Positive	Rods	Yes	Motile	10-40	7-10	0-4	Aerobic or facultatively anaerobic	Slightly halophilic	NP	NP	NP	[26]
Nosocomiicoccus	Morais et al. 2008	A coccus isolated in a hospital	Validly published under the ICNP	Correct name	­	­	Staphylococcaceae	Nosocomiicoccus ampullae Morais et al. 2008	2	­	https://www.microbiologyresearch.org/content/journal/ijsem/10.1099/ijs.0.65753-0	Volume 58, part 12 of the IJSEM	Positive	Coccus-shaped	No	Non-motile	Mesophilic	NP	NP	Aerobic	Slightly halophilic	Chemoorganotrophic	NP	NP	[457]
Paenibacillus	Ash et al. 1994	Almost a Bacillus	Validly published under the ICNP	Correct name	­	­	Paenibacillaceae	Paenibacillus polymyxa (Prazmowski 1880) Ash et al. 1994	362	8	https://link.springer.com/article/10.1007/BF00873085	51	Positive or variable	Rod-shaped	Yes	Motile	NP	NP	NP	Facultatively anaerobic or strictly aerobic	Some alkaliphilic species	NP	40-59	Some strains are important pathogens of insects	[464]
Kyrpidia	Klenk et al. 2012	Named in honor of Nikolaos C. Kyrpides, a Greek-American genomics scientist, who co-initiated the Genomic Encyclopedia of Archaea and Bacteria	Validly published under the ICNP	Correct name	­	­	Alicyclobacillaceae	Kyrpidia tusciae (Bonjour and Aragno 1985) Klenk et al. 2012	2	­	http://standardsingenomics.org/content/5/1/121/	146	Positive	Straight rods	Yes	NP	above 42 and below 67	4.2–7.5	NP	Facultatively anaerobic	Thermoacidophilic	Chemolithoautotrophic or chemoorganoheterotrophic	NP	NP	[436]
Hydrogenibacillus	Kämpfer et al. 2013	Hydrogen Bacillus, referring to the ability of the organisms to oxidize hydrogen	Validly published under the ICNP	Correct name	­	­	Bacillaceae	Hydrogenibacillus schlegelii (Schenk and Aragno 1981) Kämpfer et al. 2013	1	­	https://www.microbiologyresearch.org/content/journal/ijsem/10.1099/ijs.0.045146-0	Volume 63, part 5 of the IJSEM	Variable	Long straight rods	NP	NP	42-75	4.2-7.5	NP	NP	Thermoacidophilic	NP	67-68	NP	[430]
Saccharococcus	Nystrand 1984	The sugar coccus, a coccus isolated from beet sugar extraction	Validly published under the ICNP	Correct name	­	­	Bacillaceae	Saccharococcus thermophilus Nystrand 1984	2	­	https://www.sciencedirect.com/science/article/abs/pii/S0723202084800211?via%3Dihub	16	Positive	Spherical cells occurring in irregular clusters	No	Non-motile	NP	NP	NP	Aerobic	Thermophilic	Heterotrophic	48	NP	[488]
Tepidibacillus	Slobodkina et al. 2014	A small rod from a warm habitat	Validly published under the ICNP	Correct name	­	­	Bacillaceae	Tepidibacillus fermentans Slobodkina et al. 2014	3	­	https://link.springer.com/article/10.1007/s00792-013-0564-2	155	Positive	Rods	Yes	Motile	NP	NP	NP	Anaerobic and microaerophilic	Thermophilic	Chemoorganotrophic	NP	NP	[515]
Ureibacillus	Fortina et al. 2001	A ureolytic aerobic Bacillus	Validly published under the ICNP	Correct name	­	­	Caryophanaceae	Ureibacillus thermosphaericus (Andersson et al. 1996) Fortina et al. 2001	12	­	https://www.microbiologyresearch.org/content/journal/ijsem/10.1099/00207713-51-2-447	Volume 51, part 2 of the IJSEM	Negative	Rods, single or in chains	Yes	Motile	NP	NP	NP	Aerobic	Thermophilic	NP	35.7-41.5	NP	[526]
Thermicanus	Gößner et al. 2000	The capable thermophile	Validly published under the ICNP	Correct name	­	­	Incertae sedis 46	Thermicanus aegyptius Gößner et al. 2000	1	­	https://journals.asm.org/doi/10.1128/AEM.65.11.5124-5133.1999	73	Weakly positive	Rod-shaped	No	Motile	NP	NP	NP	Facultatively microaerophilic	Thermophilic	Chemotrophic	50.3	NP	[521]
Ammoniibacillus	Sakai et al. 2015	A small rod preferring ammonia	Validly published under the ICNP	Correct name	­	­	Paenibacillaceae	Ammoniibacillus agariperforans Sakai et al. 2015	1	­	https://www.microbiologyresearch.org/content/journal/ijsem/10.1099/ijs.0.067843-0	Volume 65, part 2 of the IJSEM	Positive	Rod-shaped	Yes	Motile	NP	NP	NP	Aerobic	Thermophilic	NP	NP	NP	[382]
Thermobacillus	Touzel et al. 2000	A small thermophilic rod	Validly published under the ICNP	Correct name	­	­	Paenibacillaceae	Thermobacillus xylanilyticus Touzel et al. 2000	2	­	https://www.microbiologyresearch.org/content/journal/ijsem/10.1099/00207713-50-1-315	Volume 50, part 1 of the IJSEM	Negative, but the cell wall is of the Gram-positive type	Straight rods with tapered ends	Yes	Non-motile	NP	NP	6.5-8.5	Aerobic	Thermophilic	NP	57.5	NP	[523]
Caenibacillus	Tsujimoto et al. 2016	A Bacillus -like organism that inhabits compost	Validly published under the ICNP	Correct name	­	­	Sporolactobacillaceae	Caenibacillus caldisaponilyticus Tsujimoto et al. 2016	1	­	https://www.microbiologyresearch.org/content/journal/ijsem/10.1099/ijsem.0.001108	Volume 66, part 7 of the IJSEM	Positive	Rod-shaped occurring singly	Yes	Non-motile	NP	NP	NP	Aerobic	Thermophilic	NP	51.8	NP	[394]
Tuberibacillus	Hatayama et al. 2006	A small staff with a swelling	Validly published under the ICNP	Correct name	­	­	Sporolactobacillaceae	Tuberibacillus calidus Hatayama et al. 2006	1	­	https://www.microbiologyresearch.org/content/journal/ijsem/10.1099/ijs.0.64303-0	Volume 56, part 11 of the IJSEM	Positive	Rods occurring singly or in chains	Yes	Non-motile	40-60	NP	NP	Aerobic	Thermophilic	NP	46.0-47.3	NP	[483]
Polycladomyces	Tsubouchi et al. 2013	A fungus that possesses many branches	Validly published under the ICNP	Correct name	­	­	Thermoactinomycetaceae	Polycladomyces abyssicola Tsubouchi et al. 2013	2	­	https://www.microbiologyresearch.org/content/journal/ijsem/10.1099/ijs.0.043596-0	Volume 63, part 6 of the IJSEM	Positive	Ubiquitous branched aerial mycelium	NP	NP	NP	NP	NP	Aerobic	Thermophilic	NP	NP	NP	[476]
Laceyella	Yoon et al. 2005	Named to honour Dr John Lacey, an English microbiologist, for his contribution to the taxonomy of the genus Thermoactinomyces and Actinomycetes	Validly published under the ICNP	Correct name	­	­	Thermoactinomycetaceae	Laceyella sacchari (Lacey 1971) Yoon et al. 2005	5	­	https://www.microbiologyresearch.org/content/journal/ijsem/10.1099/ijs.0.63203-0	Volume 55, part 1 of the IJSEM	Positive	Aerial and substrate mycelia	Yes	NP	NP	NP	NP	Aerobic	Thermophilic	Chemoorganotrophic	48-49	NP	[437]
Marinithermofilum	Zhang et al. 2015	Heat (loving) filament existing in marine environment	Validly published under the ICNP	Correct name	­	­	Thermoactinomycetaceae	Marinithermofilum abyssi Zhang et al. 2015	1	­	https://www.microbiologyresearch.org/content/journal/ijsem/10.1099/ijs.0.000314	Volume 65, part 8 of the IJSEM	Positive	Aerial and substrate mycelia	Yes	NP	35-65	NP	NP	Aerobic	Thermophilic	NP	54.2	NP	[449]
Paenactinomyces	Jiang et al. 2019	Almost an actinomyces because it derives from this genus but is phylogenetically distinct	Validly published under the ICNP	Correct name	­	­	Thermoactinomycetaceae	Paenactinomyces guangxiensis (Wu et al. 2015) Jiang et al. 2019	1	­	https://www.microbiologyresearch.org/content/journal/ijsem/10.1099/ijsem.0.003425	Volume 69, part 7 of the IJSEM	Positive	Filamentous with substrate and aerial mycelia	Yes	NP	NP	NP	NP	Aerobic	Thermophilic	NP	NP	NP	[462]
Planifilum	Hatayama et al. 2005	A flat thread	Validly published under the ICNP	Correct name	­	­	Thermoactinomycetaceae	Planifilum fimeticola Hatayama et al. 2005	5	­	https://www.microbiologyresearch.org/content/journal/ijsem/10.1099/ijs.0.63367-0	Volume 55, part 5 of the IJSEM	Positive	Substrate mycelia	Yes	NP	NP	NP	NP	Aerobic	Thermophilic	NP	58.7-60.3	NP	[474]
Staphylospora	Wang et al. 2019	An organism with grape-like spores	Validly published under the ICNP	Correct name	­	­	Thermoactinomycetaceae	Staphylospora marina Wang et al. 2019	1	­	https://www.microbiologyresearch.org/content/journal/ijsem/10.1099/ijsem.0.003339	Volume 69, part 5 of the IJSEM	Positive	Substrate mycelia and aerial mycelia may produce	Yes	NP	NP	NP	NP	Aerobic	Thermophilic	NP	NP	NP	[510]
Thermoactinomyces	Tsiklinsky 1899 (Approved Lists 1980)	Heat (loving) ray fungus	Validly published under the ICNP	Correct name	­	­	Thermoactinomycetaceae	Thermoactinomyces vulgaris Tsiklinsky 1899 (Approved Lists 1980)	14	­	Tsiklinsky P. Sur les mucedinéés thermophiles. Annales de l'Institut Pasteur (Paris) 1899; 13:500-505.	Approved Lists 1980 IJSB	Positive	Aerial mycelium, branched and septate substrate mycelium	Yes	NP	NP	NP	NP	Aerobic	Thermophilic	Chemoorganotrophic	48	NP	[522]
Thermoflavimicrobium	Yoon et al. 2005	A thermophilic yellow-coloured microbe	Validly published under the ICNP	Correct name	"Actinobifida" Krassilnikov and Agre 1964	Homotypic synonym, not validly published	Thermoactinomycetaceae	Thermoflavimicrobium dichotomicum (Krassilnikov and Agre 1964) Yoon et al. 2005	2	­	https://www.microbiologyresearch.org/content/journal/ijsem/10.1099/ijs.0.63203-0	Volume 55, part 1 of the IJSEM	Positive	Aerial and substrate mycelia	Yes	NP	NP	NP	NP	Aerobic	Thermophilic	Chemoorganotrophic	43	NP	[437]
Desertibacillus	Bhatt et al. 2017	A Bacillus-like organism isolated from desert	Validly published under the ICNP	Correct name	­	­	Bacillaceae	Desertibacillus haloalkaliphilus Bhatt et al. 2017	1	­	https://www.microbiologyresearch.org/content/journal/ijsem/10.1099/ijsem.0.002310	Volume 67, part 11 of the IJSEM	Positive	Rod-shaped	Yes	Non-motile	NP	NP	NP	Aerobic	Thermotolerant	NP	NP	NP	[410]
Cohnella	Kämpfer et al. 2006	Named after Ferdinand Cohn, the German microbiologist who first described the bacterial genus Bacillus in 1872	Validly published under the ICNP	Correct name	­	­	Paenibacillaceae	Cohnella thermotolerans Kämpfer et al. 2006	42	­	https://www.microbiologyresearch.org/content/journal/ijsem/10.1099/ijs.0.63985-0	Volume 56, part 4 of the IJSEM	Positive	Rod-shaped	Yes	Non-motile	NP	NP	NP	Aerobic	Thermotolerant	NP	57-59	NP	[406]
Geothermomicrobium	Zhou et al. 2014	A microbe from hot earth	Validly published under the ICNP	Correct name	­	­	Thermoactinomycetaceae	Geothermomicrobium terrae Zhou et al. 2014	1	­	https://www.microbiologyresearch.org/content/journal/ijsem/10.1099/ijs.0.059766-0	Volume 64, part 9 of the IJSEM	Positive	Well-developed, long and moderately flexuous substrate mycelium without aerial mycelia	Yes	NP	NP	NP	NP	Aerobic	Thermotolerant	NP	44-46	NP	[423]
Kroppenstedtia	von Jan et al. 2011	Named in honour of Reiner M. Kroppenstedt, a German microbiologist, who has contributed significantly to the field of bacterial taxonomy	Validly published under the ICNP	Correct name	­	­	Thermoactinomycetaceae	Kroppenstedtia eburnea von Jan et al. 2011	4	­	https://www.microbiologyresearch.org/content/journal/ijsem/10.1099/ijs.0.026179-0	Volume 61, part 9 of the IJSEM	Positive	Aerial and substrate mycelia	Yes	NP	25-50	5-8.5	NP	Aerobic	Thermotolerant	Chemoorganotrophic	54.6	NP	[434]
Lihuaxuella	Yu et al. 2013	Named after Li-Hua Xu (1954), a Chinese microbiologist who devotes herself to the study of microbial taxonomy	Validly published under the ICNP	Correct name	­	­	Thermoactinomycetaceae	Lihuaxuella thermophila Yu et al. 2013	1	­	https://link.springer.com/article/10.1007/s10482-012-9771-6	149	Positive	Non-fragmented, well-developed, branched substrate mycelia without aerial myceila	Yes	NP	28-65	6-8	NP	Aerobic	Thermotolerant	NP	55.6	NP	[439]

## Sheet: Table S1 Spore-forming Genera
Genus Name	Proposed by	Etymology	Nomenclatural Status	Taxonomic Status	Synonyms	Synonym Kind	Parent Taxon	Type Species	No. of assigned species (Validly & not validly published)	No. of assigned subspecies (Validly & not validly published)	Effective Publication	International Journal of Systematic and Evolutionary Microbiology (IJSEM) validation list no.	Gram Reaction/Stain	Cell Shape	Spore Forming	Motility	Temperature Range °C	pH Range	Salt Range (NaCl %)	Oxygen Requirement	(Poly)extremophilic Feature	Metabolism Type	DNA G + C content (mol%)	Pathogenicity	Reference
"Mangrovibacillus"	Sefrji et al. 2022	A mangrove rod	Not validly published	­	­	­	Bacillaceae	"Mangrovibacillus cuniculi" Sefrji et al. 2022	1	­	https://www.frontiersin.org/articles/10.3389/fmicb.2022.777986/full	­	Variable	Rods	Yes	Non-motile	Mesophilic	NP	NP	Aerobic	Moderately alkaliphilic, moderately halotolerant	NP	38.3	NP	[365]
"Numidum"	Tidjani Alou et al. 2016	From Numidum, which relates to a nomad people from Africa	Not validly published	­	­	­	Bacillaceae	"Numidum massiliense" Tidjani Alou et al. 2016	1	­	https://www.sciencedirect.com/science/article/pii/S2052297516300427?via%3Dihub	­	Positive	Rods	Yes	NP	NP	NP	NP	Aerobic or facultatively anaerobic	NP	NP	NP	NP	[368]
Aeribacillus	Miñana-Galbis et al. 2010	Aerobic small rod	Validly published under the ICNP	Correct name	­	­	Bacillaceae	Aeribacillus pallidus (Scholz et al. 1988) Miñana-Galbis et al. 2010	2	­	https://www.microbiologyresearch.org/content/journal/ijsem/10.1099/ijs.0.003699-0	Volume 60, part 7 of the IJSEM	Positive	Rods that occur singly, in pairs or in chains	Yes	Motile	NP	NP	NP	Aerobic	Alkalitolerant, thermophilic	NP	39-41	NP	[373]
Alicyclobacillus	Wisotzkey et al. 1992	Small rods containing circular fatty acids (ω-alicyclic fatty acids)	Validly published under the ICNP	Correct name	­	­	Alicyclobacillaceae	Alicyclobacillus acidocaldarius (Darland and Brock 1971) Wisotzkey et al. 1992	34	2	https://www.microbiologyresearch.org/content/journal/ijsem/10.1099/00207713-42-2-263	42	Positive or variable	straight or nearly straight rod-shaped	Yes	NP	<40-70	2-6	NP	Aerobic or facultatively anaerobic	Obligately acidophilic, thermotolerant	NP	51.6-60.3	NP	[375]
Aliibacillus	Xu et al. 2019	A different Bacillus	Validly published under the ICNP	Correct name	­	­	Bacillaceae	Aliibacillus thermotolerans Xu et al. 2019	1	­	https://link.springer.com/article/10.1007/s00203-018-1550-y	186	Positive	Rods	Yes	Motile	35-65	NP	NP	Microaerophilic	Moderately thermophilic	Heterotrophic	36.5	NP	[295]
Alkalibacillus	Jeon et al. 2005	Bacillus living under alkaline conditions	Validly published under the ICNP	Correct name	"Alkalibacillus" Li et al. 2021	Homotypic synonym, not validly published	Bacillaceae	Alkalibacillus haloalkaliphilus (Fritze 1996) Jeon et al. 2005	8	­	https://www.microbiologyresearch.org/content/journal/ijsem/10.1099/ijs.0.63456-0	Volume 55, part 5 of the IJSEM	Variable	Rods	Yes	Motile	NP	NP	NP	Strictly aerobic	Moderately halophilic	NP	38-41	NP	[377]
Alkalicoccobacillus	Joshi et al. 2022	A cocobacillary rod living in basic surroundings	Validly published under the ICNP	Correct name	­	­	Bacillaceae	Alkalicoccobacillus murimartini (Borchert et al. 2007) Joshi et al. 2022	1	­	https://www.frontiersin.org/articles/10.3389/fmicb.2021.722369/full	203	Variable	Coccoid rod shaped	Yes	Motile	5-40	7-11	NP	NP	Alkalitolerant	NP	39.8	NP	[378]
Alkalicoccus	Zhao et al. 2017	A coccus living in basic surroundings	Validly published under the ICNP	Correct name	­	­	Bacillaceae	Alkalicoccus saliphilus (Romano et al. 2005) Zhao et al. 2017	6	­	https://www.microbiologyresearch.org/content/journal/ijsem/10.1099/ijsem.0.001759	Volume 67, part 5 of the IJSEM	Positive	Coccus-shaped and rod-shaped	Some species form endospore	Motile or non-motile	8-45	NP	NP	Aerobic or facultatively anaerobic	Alkalitolerant, moderately halophilic	NP	40.0-48.8	NP	[379]
Alkalihalobacillus	Patel and Gupta 2020	Bacillus living in alkaline and salty conditions	Validly published under the ICNP	Correct name	­	­	Bacillaceae	Alkalihalobacillus alcalophilus (Vedder 1934) Patel and Gupta 2020	44	­	https://www.microbiologyresearch.org/content/journal/ijsem/10.1099/ijsem.0.003775	Volume 70, part 1 of the IJSEM	Positive or variable	Rod-shaped	Yes except A. okhensis	Motile and some non-motile	4-45	6-11	NP	Aerobic but some members are facultatively anaerobic	Alkaliphilic, halotolerant or halophilic	NP	NP	NP	[22]
Alkalihalobacterium	Joshi et al. 2022	Bacterium living under alkaline-saline conditions	Validly published under the ICNP	Correct name	­	­	Bacillaceae	Alkalihalobacterium alkalinitrilicum (Sorokin et al. 2009) Joshi et al. 2022	3	­	https://www.frontiersin.org/articles/10.3389/fmicb.2021.722369/full	203	Positive	Long rod-shaped	Yes	Motile or non-motile	10-45	8-11	NP	Aerobic	Alkaliphilic, halotolerant	NP	35.1-37.5	NP	[378]
Alkalihalophilus	Joshi et al. 2022	Bacterium liking alkaline and saline environment	Validly published under the ICNP	Correct name	­	­	Bacillaceae	Alkalihalophilus pseudofirmus (Nielsen et al. 1995) Joshi et al. 2022	3	­	https://www.frontiersin.org/articles/10.3389/fmicb.2021.722369/full	203	Positive	Rod-shaped	Yes	Motile	10-45	8-12	NP	Aerobic	Obligately alkaliphilic, halotolerant	NP	39.0-42.7	NP	[378]
Alkalilactibacillus	Schmidt et al. 2016	Milk (lactose)-degrading rod living under alkaline conditions	Validly published under the ICNP	Correct name	­	­	Bacillaceae	Alkalilactibacillus ikkensis Schmidt et al. 2016	2	­	https://link.springer.com/article/10.1007/s00792-012-0430-7	172	Positive	Rod-shaped	Yes	Motile	5-25	9-10.7	0-10	Aerobic	Alkaliphilic, halotolerant	Chemoheterotrophic, heterotrophic	NP	NP	[297]
Allobacillus	Sheu et al. 2011	Another Bacillus or rod	Validly published under the ICNP	Correct name	­	­	Bacillaceae	Allobacillus halotolerans Sheu et al. 2011	3	­	https://www.microbiologyresearch.org/content/journal/ijsem/10.1099/ijs.0.023341-0	Volume 61, part 5 of the IJSEM	Positive	Rod-shaped	Yes	NP	NP	NP	NP	Aerobic	NP	NP	45.3	NP	[380]
Alteribacillus	Didari et al. 2012	Another Bacillus	Validly published under the ICNP	Correct name	­	­	Bacillaceae	Alteribacillus bidgolensis Didari et al. 2012	4	­	https://www.microbiologyresearch.org/content/journal/ijsem/10.1099/ijs.0.034173-0	Volume 62, part 11 of the IJSEM	Positive	Rods	Yes	NP	Mesophilic	NP	NP	Aerobic	Moderately halophilic	Chemoorganotrophic with aerobic respiratory metabolism	37.1-38.9	NP	[381]
Alteribacter	Gupta et al. 2020	Another rod	Validly published under the ICNP	Correct name	­	­	Bacillaceae	Alteribacter aurantiacus (Borsodi et al. 2008) Gupta et al. 2020	5	­	https://www.microbiologyresearch.org/content/journal/ijsem/10.1099/ijsem.0.004475	Volume 70, part 11 of the IJSEM	Variable	Rod-shaped	Yes	Non-motile	10-45	NP	NP	Aerobic	NP	NP	NP	NP	[26]
Ammoniibacillus	Sakai et al. 2015	A small rod preferring ammonia	Validly published under the ICNP	Correct name	­	­	Paenibacillaceae	Ammoniibacillus agariperforans Sakai et al. 2015	1	­	https://www.microbiologyresearch.org/content/journal/ijsem/10.1099/ijs.0.067843-0	Volume 65, part 2 of the IJSEM	Positive	Rod-shaped	Yes	Motile	NP	NP	NP	Aerobic	Thermophilic	NP	NP	NP	[382]
Ammoniphilus	Zaitsev et al. 1998	Ammonia lover	Validly published under the ICNP	Correct name	­	­	Paenibacillaceae	Ammoniphilus oxalaticus Zaitsev et al. 1998	3	­	https://www.microbiologyresearch.org/content/journal/ijsem/10.1099/00207713-48-1-151	Volume 48, part 1 of the IJSB	Variable	Straight or slightly curved rods	Yes	Motile	NP	NP	NP	Strictly aerobic	NP	Ammonium-dependent, Chemoorganotrophic	NP	NP	[383]
Amphibacillus	Niimura et al. 1990	Rod capable of both aerobic and anaerobic growth	Validly published under the ICNP	Correct name	­	­	Bacillaceae	Amphibacillus xylanus Niimura et al. 1990	10	­	https://www.microbiologyresearch.org/content/journal/ijsem/10.1099/00207713-40-3-297	­	Positive in the very early stages of growth and loosely gram positive in stationary growth phase	Rods occurring singly, in pairs or, sometimes, in short chains	Yes	Motile or non-motile	NP	8-10	NP	Aerobic or strictly anaerobic	Alkaliphilic, sometimes halophilic or halotolerant	Chemoorganotrophic	36-41.5	NP	[256]
Anaerobacillus	Zavarzina et al. 2010	Anaerobic rod	Validly published under the ICNP	Correct name	­	­	Bacillaceae	Anaerobacillus arseniciselenatis (Switzer Blum et al. 2001) Zavarzina et al. 2010	7	­	https://link.springer.com/article/10.1134/S0026261709060095	133	Positive	Rods occurring singly or in pairs	Yes	Motile or non-motile	Mesophilic	NP	NP	Strictly anaerobic or aerotolerant	Obligate or moderately alkaliphilic, halotolerant or moderately halophilic	Chemoorganotrophic with fermentative or anaerobic respiration	36.2-40	NP	[384]
Aneurinibacillus	Shida et al. 1996	A genus of thiamine-decomposing, endospore-forming rods	Validly published under the ICNP	Correct name	­	­	Paenibacillaceae	Aneurinibacillus aneurinilyticus corrig. (Shida et al. 1994) Shida et al. 1996	10	­	https://www.microbiologyresearch.org/content/journal/ijsem/10.1099/00207713-46-4-939	Volume 46, part 4 of the IJSB	Positive	Rod-shaped	Yes	Motile	20-50	5-9	NP	Strictly aerobic	NP	NP	41.1-43.4	NP	[385]
Anoxybacillus	Pikuta et al. 2000	Small rod living without oxygen	Validly published under the ICNP	Correct name	­	­	Bacillaceae	Anoxybacillus pushchinoensis corrig. Pikuta et al. 2000	27	3	https://www.microbiologyresearch.org/content/journal/ijsem/10.1099/00207713-50-6-2109	Volume 50, part 6 of the IJSEM	Positive	Straight rod-shaped often arranged in pairs or chains, with rounded ends	Yes	NP	NP	NP	NP	Strictly anaerobic or facultatively anaerobic	Alkaliphilic or alkalitolerant, thermophilic	Chemoorganotrophic with a fermentative metabolism	42	NP	[386]
Aquibacillus	Amoozegar et al. 2014	A rod belonging to the family Bacillaceae and isolated from water	Validly published under the ICNP	Correct name	­	­	Bacillaceae	Aquibacillus halophilus Amoozegar et al. 2014	6	­	https://www.microbiologyresearch.org/content/journal/ijsem/10.1099/ijs.0.065375-0	Volume 64, part 11 of the IJSEM	Positive	Rods	Yes	NP	Mesophilic	NP	NP	Aerobic	Moderately halophilic	Chemoorganotrophic with aerobic respiratory metabolism	35.8-41.0	NP	[387]
Aureibacillus	Liu et al. 2015	Golden rod	Validly published under the ICNP	Correct name	­	­	Bacillaceae	Aureibacillus halotolerans Liu et al. 2015	1	­	https://www.microbiologyresearch.org/content/journal/ijsem/10.1099/ijsem.0.000518	Volume 65, part 11 of the IJSEM	Positive	Rods	Yes	Motile	NP	NP	NP	Strictly aerobic	NP	NP	NP	NP	[389]
Bacillus	Cohn 1872 (Approved Lists 1980)	A small staff, a wand, a rod	Validly published under the ICNP	Correct name	"Pseudobacillus" Verma et al. 2019 "Maribacillus" Liu et al. 2019 "Quasibacillus" Verma et al. 2017	Heterotypic synonyms, not validly published	Bacillaceae	Bacillus subtilis (Ehrenberg 1835) Cohn 1872 (Approved Lists 1980)	616	40	Cohn F. Untersuchungen über Bakterien. In: Cohn F (eds), Beiträge zur Biologie der Pflanzen 1 (Heft 2), 1872, Max Müller, Breslau, 1875, p. 127-224.	Approved Lists 1980 IJSB	Positive or variable	Rod-shaped, straight or slightly curved, occurring singly and in pairs, some in chains, and occasionally as long filaments	Yes	Motile or non-motile	Vary appreciably between the strains of species, generally 10-45	NP	NP	Aerobic or facultatively anaerobic with a few strictly anaerobic species	Acidophilic to alkaliphilic, some strains are salt tolerant and some are halophilic, psychrophilic to thermophilic	Chemoorganotrophic, two species are facultative chemolithotrophs: prototrophs to auxotrophs requiring several growth factors	32-66	Some Species	[390]
Baia	Guan et al. 2015	Named after Hua Bai, a Chinese microbiologist	Validly published under the ICNP	Correct name	­	­	Thermoactinomycetaceae	Baia soyae Guan et al. 2015	1	­	https://www.microbiologyresearch.org/content/journal/ijsem/10.1099/ijsem.0.000485	Volume 65, part 10 of the IJSEM	Positive	Filamentous with substrate mycelia	Yes	NP	Mesophilic	NP	NP	Aerobic	NP	NP	49.9	NP	[391]
Brevibacillus	Shida et al. 1996	Short, small rod	Validly published under the ICNP	Correct name	­	­	Paenibacillaceae	Brevibacillus brevis (Migula 1900) Shida et al. 1996	31	­	https://www.microbiologyresearch.org/content/journal/ijsem/10.1099/00207713-46-4-939	Volume 46, part 4 of the IJSB	Positive or variable	Rod-shaped	Yes	Motile	NP	NP	NP	Strictly aerobic, facultatively anaerobic, microaerophilic	NP	NP	40.2-57.4	NP	[385]
Caenibacillus	Tsujimoto et al. 2016	A Bacillus -like organism that inhabits compost	Validly published under the ICNP	Correct name	­	­	Sporolactobacillaceae	Caenibacillus caldisaponilyticus Tsujimoto et al. 2016	1	­	https://www.microbiologyresearch.org/content/journal/ijsem/10.1099/ijsem.0.001108	Volume 66, part 7 of the IJSEM	Positive	Rod-shaped occurring singly	Yes	Non-motile	NP	NP	NP	Aerobic	Thermophilic	NP	51.8	NP	[394]
Caldalkalibacillus	Xue et al. 2006	Bacillus living under hot and alkaline conditions	Validly published under the ICNP	Correct name	"Thermalkalibacillus" Zhao et al. 2006	Heterotypic synonym, not validly published	Bacillaceae	Caldalkalibacillus thermarum Xue et al. 2006	4	­	https://www.microbiologyresearch.org/content/journal/ijsem/10.1099/ijs.0.64105-0	Volume 56, part 6 of the IJSEM	Positive or variable	Rod-shaped	Some species form endospore	Motile or non-motile	20-65	7-10	NP	Strictly aerobic	Alkaliphilic, thermophilic	Chemoorganotrophic	NP	NP	[396]
Caldibacillus	Coorevits et al. 2012	Warm Bacillus, referring to the organism’s thermophily	Validly published under the ICNP	Correct name	­	­	Bacillaceae	Caldibacillus debilis (Banat et al. 2004) Coorevits et al. 2012	8	­	https://www.microbiologyresearch.org/content/journal/ijsem/10.1099/ijs.0.030346-0	Volume 62, part 7 of the IJSEM	Positive except C. debilis	Rods	Yes	Some motile	25-70	7-9.5	0-2.5	Aerobic or facultatively anaerobic	Halotolerant, mesophilic to obilgately thermophilic	NP	NP	NP	[397]
Calidifontibacillus	Adiguzel et al. 2020	A rod isolated from hot spring	Validly published under the ICNP	Correct name	­	­	Bacillaceae	Calidifontibacillus erzurumensis Adiguzel et al. 2020	3	­	https://www.microbiologyresearch.org/content/journal/ijsem/10.1099/ijsem.0.004549	Volume 70, part 12 of the IJSEM	Positive	Short rod-shaped	Yes	Motile	NP	NP	NP	Aerobic	NP	NP	36-37	NP	[399]
Camelliibacillus	Lin et al. 2018	A rod from the tea plant	Validly published under the ICNP	Correct name	­	­	Bacillaceae	Camelliibacillus cellulosilyticus Lin et al. 2018	1	­	https://www.microbiologyresearch.org/content/journal/ijsem/10.1099/ijsem.0.002755	Volume 68, part 6 of the IJSEM	Positive	Rod-shaped	Yes	Non-motile	NP	NP	NP	Aerobic	NP	NP	53.5	NP	[400]
Cerasibacillus	Nakamura et al. 2004	A cherry Bacillus, as the appearance of its sporangium is cherry-like	Validly published under the ICNP	Correct name	­	­	Bacillaceae	Cerasibacillus quisquiliarum Nakamura et al. 2004	2	­	https://www.microbiologyresearch.org/content/journal/ijsem/10.1099/ijs.0.02883-0	Volume 54, part 4 of the IJSEM	Positive	Rod-shaped occurring as single rods, in pairs, or in short chains	Yes	Motile	30-55	7.5-10	NP	Strictly aerobic	NP	NP	33.9-41.8	NP	[402]
Chengkuizengella	Cao et al. 2017	Named after Cheng-Kui Zeng (1909- 2005), a Chinese marine biologist	Validly published under the ICNP	Correct name	­	­	Paenibacillaceae	Chengkuizengella sediminis Cao et al. 2017	2	­	https://www.microbiologyresearch.org/content/journal/ijsem/10.1099/ijsem.0.002006	Volume 67, part 8 of the IJSEM	Positive	Rod-shaped	Yes	Motile	NP	NP	NP	Aerobic	NP	NP	NP	NP	[403]
Cohnella	Kämpfer et al. 2006	Named after Ferdinand Cohn, the German microbiologist who first described the bacterial genus Bacillus in 1872	Validly published under the ICNP	Correct name	­	­	Paenibacillaceae	Cohnella thermotolerans Kämpfer et al. 2006	42	­	https://www.microbiologyresearch.org/content/journal/ijsem/10.1099/ijs.0.63985-0	Volume 56, part 4 of the IJSEM	Positive	Rod-shaped	Yes	Non-motile	NP	NP	NP	Aerobic	Thermotolerant	NP	57-59	NP	[406]
Compostibacillus	Yu et al. 2015	A rod-shaped bacterium from compost	Validly published under the ICNP	Correct name	­	­	Bacillaceae	Compostibacillus humi Yu et al. 2015	1	­	https://www.microbiologyresearch.org/content/journal/ijsem/10.1099/ijs.0.062869-0	Volume 65, part 2 of the IJSEM	Positive	Rod-shaped	Yes	Motile	NP	NP	NP	Facultatively anaerobic	Moderately thermophilic	NP	43.2-43.7	NP	[407]
Croceifilum	Hatayama and Kuno 2015	A saffron yellow thread	Validly published under the ICNP	Correct name	­	­	Thermoactinomycetaceae	Croceifilum oryzae Hatayama and Kuno 2015	1	­	https://www.microbiologyresearch.org/content/journal/ijsem/10.1099/ijsem.0.000537	Volume 65, part 11 of the IJSEM	Positive	Filamentous	Yes	Non-motile	Mesophilic	NP	NP	Aerobic	NP	NP	NP	NP	[409]
Cytobacillus	Patel and Gupta 2020	A rod-shaped cell	Validly published under the ICNP	Correct name	­	­	Bacillaceae	Cytobacillus firmus (Bredemann and Werner 1933) Patel and Gupta 2020	14	­	https://www.microbiologyresearch.org/content/journal/ijsem/10.1099/ijsem.0.003775	Volume 70, part 1 of the IJSEM	Positive or variable	Rod-shaped	Yes	Mostly motile	10-45	NP	NP	Aerobic or facultatively anaerobic	Alkalitolerant, halotolerant	NP	NP	NP	[22]
Desertibacillus	Bhatt et al. 2017	A Bacillus-like organism isolated from desert	Validly published under the ICNP	Correct name	­	­	Bacillaceae	Desertibacillus haloalkaliphilus Bhatt et al. 2017	1	­	https://www.microbiologyresearch.org/content/journal/ijsem/10.1099/ijsem.0.002310	Volume 67, part 11 of the IJSEM	Positive	Rod-shaped	Yes	Non-motile	NP	NP	NP	Aerobic	Thermotolerant	NP	NP	NP	[410]
Desmospora	Yassin et al. 2009	Spore chain	Validly published under the ICNP	Correct name	­	­	Thermoactinomycetaceae	Desmospora activa Yassin et al. 2009	2	­	https://www.microbiologyresearch.org/content/journal/ijsem/10.1099/ijs.0.001362-0	Volume 59, part 3 of the IJSEM	Positive	Non-fragmentary substrate mycelium, aerial mycelia are long, moderately branched, straight or flexuous	Yes	NP	37-50	NP	NP	Aerobic	NP	Chemoorganotrophic	49.3	NP	[411]
Desulfuribacillus	Sorokin et al. 2014	A sulfur-reducing rod	Validly published under the ICNP	Correct name	­	­	Desulfuribacillaceae	Desulfuribacillus alkaliarsenatis Sorokin et al. 2014	2	­	https://link.springer.com/article/10.1007/s00792-012-0459-7	159	Positive	Rods	Yes	NP	NP	NP	NP	Strictly anaerobic	Obligately alkaliphilic and moderately salt tolerant	Respiratory metabolism	NP	NP	[412]
Domibacillus	Seiler et al. 2013	A Bacillus -like organism isolated from a house	Validly published under the ICNP	Correct name	­	­	Bacillaceae	Domibacillus robiginosus Seiler et al. 2013	9	­	https://www.microbiologyresearch.org/content/journal/ijsem/10.1099/ijs.0.044396-0	Volume 63, part 6 of the IJSEM	Positive	Rod-shaped	Yes	Motile	NP	NP	NP	Strictly aerobic	NP	NP	44.1±0.5	NP	[413]
Ectobacillus	Gupta et al. 2020	Outside of Bacillus	Validly published under the ICNP	Correct name	­	­	Bacillaceae	Ectobacillus panaciterrae (Ten et al. 2006) Gupta et al. 2020	5	­	https://www.microbiologyresearch.org/content/journal/ijsem/10.1099/ijsem.0.004475	volume 70, part 11 of the IJSEM	Positive except E. funiculus	Rods	Yes	Some motile	15-45	NP	NP	Aerobic or facultatively anaerobic	NP	NP	NP	NP	[26]
Effusibacillus	Watanabe et al. 2014	Disorderly rod, referring to the various lengths of cells	Validly published under the ICNP	Correct name	­	­	Alicyclobacillaceae	Effusibacillus lacus Watanabe et al. 2014	4	­	https://www.microbiologyresearch.org/content/journal/ijsem/10.1099/ijs.0.055814-0	Volume 64, part 8 of the IJSEM	NP	Rod-shaped	Yes	NP	NP	NP	NP	Facultatively anaerobic or strictly aerobic	NP	Chemoorganotrophic	NP	NP	[414]
Evansella	Gupta et al. 2020	Named after the pioneering American microbiologist Dr Alice Catherine Evans (1881-1975, US Department of Agriculture) for her contributions in the field of bacteriology	Validly published under the ICNP	Correct name	­	­	Bacillaceae	Evansella cellulosilytica corrig. (Nogi et al. 2005) Gupta et al. 2020	9	­	https://www.microbiologyresearch.org/content/journal/ijsem/10.1099/ijsem.0.004475	Volume 70, part 11 of the IJSEM	Positive	Rods	Yes	Motile	15-60	NP	NP	Aerobic or facultatively anaerobic	NP	NP	NP	NP	[26]
Falsibacillus	Zhou et al. 2009	False Bacillus	Validly published under the ICNP	Correct name	­	­	Bacillaceae	Falsibacillus pallidus (Zhou et al. 2008) Zhou et al. 2009	2	­	https://www.microbiologyresearch.org/content/journal/ijsem/10.1099/ijs.0.014316-0	Volume 59, part 12 of the IJSEM	Positive	Rod-shaped	Yes	Motile	Mesophilic	Neutrophilic	NP	Aerobic	NP	NP	42.3	NP	[258]
Fermentibacillus	Hirota et al. 2016	Rod in fermentation process	Validly published under the ICNP	Correct name	­	­	Bacillaceae	Fermentibacillus polygoni Hirota et al. 2016	1	­	https://www.microbiologyresearch.org/content/journal/ijsem/10.1099/ijsem.0.001015	Volume 66, part 6 of the IJSEM	Positive	Rods	Yes	Motile	NP	NP	NP	Facultatively anaerobic	NP	NP	36-45	NP	[416]
Fictibacillus	Glaeser et al. 2013	False Bacillus	Validly published under the ICNP	Correct name	­	­	Bacillaceae	Fictibacillus barbaricus (Täubel et al. 2003) Glaeser et al. 2013	12	­	https://www.microbiologyresearch.org/content/journal/ijsem/10.1099/ijs.0.049171-0	Volume 63, part 8 of the IJSEM	Positive or variable	Rods which often form chains	Yes	NP	NP	NP	NP	Facultatively anaerobic	NP	NP	35.0-42	NP	[417]
Filobacillus	Schlesner et al. 2001	A thread-like rod	Validly published under the ICNP	Correct name	­	­	Bacillaceae	Filobacillus milosensis corrig. Schlesner et al. 2001	2	­	https://www.microbiologyresearch.org/content/journal/ijsem/10.1099/00207713-51-2-425	Volume 51, part 2 of the IJSEM	Negative, but the cell wall is of the Gram-positive type	Rod-shaped	Yes	Motile	Mesophilic	6.5–8.9	NP	Aerobic	Alkalitolerant, halophilic	Chemoorganotrophic	35	NP	[418]
Fontibacillus	Saha et al. 2010	A rod-shaped bacterium isolated from a spring	Validly published under the ICNP	Correct name	­	­	Paenibacillaceae	Fontibacillus aquaticus Saha et al. 2010	5	­	https://www.microbiologyresearch.org/content/journal/ijsem/10.1099/ijs.0.012633-0	Volume 60, part 2 of the IJSEM	Positive	Rod-shaped	Yes	NP	NP	NP	NP	Facultatively anaerobic	NP	NP	NP	NP	[419]
Fredinandcohnia	Gupta et al. 2020	Named after German Biologist Prof. Ferdinand Cohn (1828–1898), one of the founders of modern bacteriology and microbiology, for his studies of algae, bacteria and fungi	Validly published under the ICNP	Correct name	Ferdinandcohnia Gupta et al. 2020	Homotypic synonym, orthographic variant	Bacillaceae	Fredinandcohnia humi corrig. (Heyrman et al. 2005) Gupta et al. 2020	4	­	https://www.microbiologyresearch.org/content/journal/ijsem/10.1099/ijsem.0.004475	Volume 70, part 11 of the IJSEM	Positive	Rod-shaped	Yes	Motile	5-47	0-5	0-5	Mainly aerobic, but some species are facultatively anaerobic	Halotolerant	NP	NP	NP	[26]
Geobacillus	Nazina et al. 2001	Earth or soil small rod	Validly published under the ICNP	Correct name	­	­	Bacillaceae	Geobacillus stearothermophilus (Donk 1920) Nazina et al. 2001	30	6	https://www.microbiologyresearch.org/content/journal/ijsem/10.1099/00207713-51-2-433	Volume 51, part 2 of the IJSEM	Positive or variable	Rod-shaped occurring either singly or in short chains	Yes	Motile or non-motile	37-75	6-8.5	NP	Aerobic or facultatively anaerobic	Obligately thermophilic	Chemoorganotrophic	48.2-58	NP	[421]
Geothermomicrobium	Zhou et al. 2014	A microbe from hot earth	Validly published under the ICNP	Correct name	­	­	Thermoactinomycetaceae	Geothermomicrobium terrae Zhou et al. 2014	1	­	https://www.microbiologyresearch.org/content/journal/ijsem/10.1099/ijs.0.059766-0	Volume 64, part 9 of the IJSEM	Positive	Well-developed, long and moderately flexuous substrate mycelium without aerial mycelia	Yes	NP	NP	NP	NP	Aerobic	Thermotolerant	NP	44-46	NP	[423]
Gottfriedia	Gupta et al. 2020	Named after Christian Gottfried Ehrenberg (1795-1876), German Scientist and naturalist, who initially proposed the name Bacillus for rod-shaped bacteria, for his contributions on the studies of microscopic organisms	Validly published under the ICNP	Correct name	­	­	Bacillaceae	Gottfriedia luciferensis (Logan et al. 2002) Gupta et al. 2020	4	­	https://www.microbiologyresearch.org/content/journal/ijsem/10.1099/ijsem.0.004475	Volume 70, part 11 of the IJSEM	Positive or variable	Rods	Yes	Some motile	15-45	NP	NP	Aerobic or facultatively anaerobic	NP	NP	NP	NP	[26]
Gracilibacillus	Wainø et al. 1999	The slender Bacillus/rod	Validly published under the ICNP	Correct name	­	­	Bacillaceae	Gracilibacillus halotolerans Wainø et al. 1999	25	­	https://www.microbiologyresearch.org/content/journal/ijsem/10.1099/00207713-49-2-821	Volume 49, part 2 of the IJSB	Positive	Rods or filaments	Yes	Motile	NP	NP	0-20	Aerobic	Halotolerant	Chemoorganotrophic	35.8-39.4	NP	[425]
Halalkalibacillus	Echigo et al. 2007	Briny and alkaline media loving rods	Validly published under the ICNP	Correct name	­	­	Bacillaceae	Halalkalibacillus halophilus Echigo et al. 2007	2	­	https://www.microbiologyresearch.org/content/journal/ijsem/10.1099/ijs.0.64830-0	Volume 57, part 5 of the IJSEM	Positive	Rod-shaped	Yes	Motile	Mesophilic	NP	NP	Aerobic	Alkaliphilic, halophilic	NP	NP	NP	[426]
Halalkalibacter	Joshi et al. 2022	Briny and alkaline media-loving rod-, shaped cells	Validly published under the ICNP	Correct name	­	­	Bacillaceae	Halalkalibacter krulwichiae (Yumoto et al. 2003) Joshi et al. 2022	10	­	https://www.frontiersin.org/articles/10.3389/fmicb.2021.722369/full	203	Variable	Rod-shaped	Yes	Motile or non-motile	10-50	6.5-12.5	NP	Aerobic or facultatively anaerobic	Alkaliphilic, halotolerant	NP	34.4-46.3	NP	[378]
Halalkalibacterium	Joshi et al. 2022	Bacterium living under alkaline saline conditions	Validly published under the ICNP	Correct name	­	­	Bacillaceae	Halalkalibacterium halodurans (Nielsen et al. 1995) Joshi et al. 2022	3	­	https://www.frontiersin.org/articles/10.3389/fmicb.2021.722369/full	203	Variable	Rod-shaped	Yes	Motile	15-60	6-11	NP	Aerobic or facultatively anaerobic	Alkaliphilic, halotolerant	NP	40.76-43.9	NP	[378]
Halobacillus	Spring et al. 1996	A salt[-loving] rod	Validly published under the ICNP	Correct name	­	­	Bacillaceae	Halobacillus halophilus (Claus et al. 1984) Spring et al. 1996	29	­	https://www.microbiologyresearch.org/content/journal/ijsem/10.1099/00207713-46-2-492	Volume 46, part 2 of the IJSB	Positive	Spherical to oval cellsoccurring singly, in pairs, or aggregates (packets of four or more cells) or straight rod-shaped cells with pointed ends occurring singly, in pairs, or short chains	Yes	Motile by tumbling	NP	NP	NP	Strictly aerobic	Moderately halophilic	Chemoorganotrophic with respiratory metabolism	40-43	NP	[427]
Hazenella	Buss et al. 2013	Named to honour Dr Elizabeth Hazen, a New York State Department of Health microbiologist, for her work on actinomycete bacteria that led to the development of the first anti-fungal drug, nystatin	Validly published under the ICNP	Correct name	­	­	Thermoactinomycetaceae	Hazenella coriacea Buss et al. 2013	1	­	https://www.microbiologyresearch.org/content/journal/ijsem/10.1099/ijs.0.050914-0	Volume 63, part 11 of the IJSEM	Positive	Thin, branching rods	Yes	Non-motile	NP	NP	NP	NP	NP	NP	NP	NP	[429]
Heyndrickxia	Gupta et al. 2020	Named for Prof. Marc Heyndrickx (University of Gent) for his many contributions to Microbiology and studies on Bacillus species	Validly published under the ICNP	Correct name	­	­	Bacillaceae	Heyndrickxia oleronia (Kuhnigk et al. 1996) Gupta et al. 2020	3	­	https://www.microbiologyresearch.org/content/journal/ijsem/10.1099/ijsem.0.004475	Volume 70, part 11 of the IJSEM	Negative except H. sporothermodurans	Rod-shaped	Yes	Motile	20-55	NP	NP	Aerobic	NP	NP	NP	NP	[26]
Jeotgalibacillus	Yoon et al. 2001	Rod from jeotgal	Validly published under the ICNP	Correct name	Marinibacillus Yoon et al. 2001	Heterotypic synonym, validly published under the ICNP	Caryophanaceae	Jeotgalibacillus alimentarius Yoon et al. 2001	10	­	https://www.microbiologyresearch.org/content/journal/ijsem/10.1099/00207713-51-6-2087	Volume 51, part 6 of the IJSEM	Variable	Rod-shaped, often longer rods	Yes	Motile	NP	NP	NP	Facultatively anaerobic	NP	NP	44	NP	[432]
Kroppenstedtia	von Jan et al. 2011	Named in honour of Reiner M. Kroppenstedt, a German microbiologist, who has contributed significantly to the field of bacterial taxonomy	Validly published under the ICNP	Correct name	­	­	Thermoactinomycetaceae	Kroppenstedtia eburnea von Jan et al. 2011	4	­	https://www.microbiologyresearch.org/content/journal/ijsem/10.1099/ijs.0.026179-0	Volume 61, part 9 of the IJSEM	Positive	Aerial and substrate mycelia	Yes	NP	25-50	5-8.5	NP	Aerobic	Thermotolerant	Chemoorganotrophic	54.6	NP	[434]
Kyrpidia	Klenk et al. 2012	Named in honor of Nikolaos C. Kyrpides, a Greek-American genomics scientist, who co-initiated the Genomic Encyclopedia of Archaea and Bacteria	Validly published under the ICNP	Correct name	­	­	Alicyclobacillaceae	Kyrpidia tusciae (Bonjour and Aragno 1985) Klenk et al. 2012	2	­	http://standardsingenomics.org/content/5/1/121/	146	Positive	Straight rods	Yes	NP	above 42 and below 67	4.2–7.5	NP	Facultatively anaerobic	Thermoacidophilic	Chemolithoautotrophic or chemoorganoheterotrophic	NP	NP	[436]
Laceyella	Yoon et al. 2005	Named to honour Dr John Lacey, an English microbiologist, for his contribution to the taxonomy of the genus Thermoactinomyces and Actinomycetes	Validly published under the ICNP	Correct name	­	­	Thermoactinomycetaceae	Laceyella sacchari (Lacey 1971) Yoon et al. 2005	5	­	https://www.microbiologyresearch.org/content/journal/ijsem/10.1099/ijs.0.63203-0	Volume 55, part 1 of the IJSEM	Positive	Aerial and substrate mycelia	Yes	NP	NP	NP	NP	Aerobic	Thermophilic	Chemoorganotrophic	48-49	NP	[437]
Lederbergia	Gupta et al. 2020	Named after American Microbiologist Prof. Esther Miriam Zimmer Lederberg (1922-2006) for her pioneering contributions in the fields of bacterial genetics and microbiology	Validly published under the ICNP	Correct name	­	­	Bacillaceae	Lederbergia galactosidilytica corrig. (Heyndrickx et al. 2004) Gupta et al. 2020	10	­	https://www.microbiologyresearch.org/content/journal/ijsem/10.1099/ijsem.0.004475	Volume 70, part 11 of the IJSEM	Positive or variable	Rod-shaped	Yes	Motile	NP	NP	NP	Aerobic or facultatively anaerobic	NP	NP	NP	NP	[26]
Lentibacillus	Yoon et al. 2002	Slowly growing Bacillus	Validly published under the ICNP	Correct name	­	­	Bacillaceae	Lentibacillus salicampi Yoon et al. 2002	22	­	https://www.microbiologyresearch.org/content/journal/ijsem/10.1099/00207713-52-6-2043	Volume 52, part 6 of the IJSEM	Variable	Rod-shaped	Yes	Motile or non-motile	NP	NP	NP	NP	Moderately to extremely halophilic	NP	42.0-44.0	NP	[438]
Lihuaxuella	Yu et al. 2013	Named after Li-Hua Xu (1954), a Chinese microbiologist who devotes herself to the study of microbial taxonomy	Validly published under the ICNP	Correct name	­	­	Thermoactinomycetaceae	Lihuaxuella thermophila Yu et al. 2013	1	­	https://link.springer.com/article/10.1007/s10482-012-9771-6	149	Positive	Non-fragmented, well-developed, branched substrate mycelia without aerial myceila	Yes	NP	28-65	6-8	NP	Aerobic	Thermotolerant	NP	55.6	NP	[439]
Litchfieldia	Gupta et al. 2020	Named after Dr Carol D. Litchfield (1936-2012), a prominent American marine microbiologist and ecologist	Validly published under the ICNP	Correct name	­	­	Bacillaceae	Litchfieldia alkalitelluris (Lee et al. 2008) Gupta et al. 2020	3	­	https://www.microbiologyresearch.org/content/journal/ijsem/10.1099/ijsem.0.004475	Volume 70, part 11 of the IJSEM	Positive	Rods	Yes	Motile	10-40	7-10	0-4	Aerobic or facultatively anaerobic	Slightly halophilic	NP	NP	NP	[26]
Litoribacterium	Mahmoud et al. 2021	Small rod isolated from shore	Validly published under the ICNP	Correct name	­	­	Bacillaceae	Litoribacterium kuwaitense Mahmoud et al. 2021	1	­	https://www.microbiologyresearch.org/content/journal/ijsem/10.1099/ijsem.0.004792	Volume 71, part 4 of the IJSEM	Positive	Rods	Yes	Non-motile	NP	NP	NP	Strictly aerobic	NP	NP	NP	NP	[441]
Lysinibacillus	Ahmed et al. 2007	Lysine Bacillus, referring to the presence of the Lys–Asp type of peptidoglycan in the cell wall	Validly published under the ICNP	Correct name	­	­	Caryophanaceae	Lysinibacillus boronitolerans Ahmed et al. 2007	37	­	https://www.microbiologyresearch.org/content/journal/ijsem/10.1099/ijs.0.63867-0	Volume 57, part 5 of the IJSEM	Positive	Rod-shaped	Yes	Motile	NP	NP	NP	NP	NP	NP	35-38	NP	[444]
Margalitia	Gupta et al. 2020	Named after Prof. Joel Margalit (1933-2011, Ben-Gurion University, Israel), who discovered the insecticide action of Bacillus thuringiensis var. israelensis, used for controlling mosquitoes and black flies, which serve as vectors for many diseases	Validly published under the ICNP	Correct name	­	­	Bacillaceae	Margalitia shackletonii (Logan et al. 2004) Gupta et al. 2020	2	­	https://www.microbiologyresearch.org/content/journal/ijsem/10.1099/ijsem.0.004475	Volume 70, part 11 of the IJSEM	Positive or variable	Rod-shaped	Yes	Motile	20-55	NP	NP	Aerobic	NP	NP	NP	NP	[26]
Marinicrinis	Guo et al. 2016	Marine hair	Validly published under the ICNP	Correct name	­	­	Paenibacillaceae	Marinicrinis sediminis Guo et al. 2016	2	­	https://www.microbiologyresearch.org/content/journal/ijsem/10.1099/ijsem.0.001257	Volume 66, part 9 of the IJSEM	Variable	Bent rods or long filaments	Yes	NP	NP	NP	NP	Facultatively anaerobic	NP	NP	NP	NP	[447]
Marininema	Li et al. 2012	A marine filament	Validly published under the ICNP	Correct name	­	­	Thermoactinomycetaceae	Marininema mesophilum Li et al. 2012	2	­	https://www.microbiologyresearch.org/content/journal/ijsem/10.1099/ijs.0.035071-0	Volume 62, part 6 of the IJSEM	Positive	Substrate mycelia	Yes	NP	25-35	5-8	NP	Aerobic	NP	NP	46.5	NP	[448]
Marinithermofilum	Zhang et al. 2015	Heat (loving) filament existing in marine environment	Validly published under the ICNP	Correct name	­	­	Thermoactinomycetaceae	Marinithermofilum abyssi Zhang et al. 2015	1	­	https://www.microbiologyresearch.org/content/journal/ijsem/10.1099/ijs.0.000314	Volume 65, part 8 of the IJSEM	Positive	Aerial and substrate mycelia	Yes	NP	35-65	NP	NP	Aerobic	Thermophilic	NP	54.2	NP	[449]
Mechercharimyces	Matsuo et al. 2006	A fungus of Mecherchar	Validly published under the ICNP	Correct name	­	­	Thermoactinomycetaceae	Mechercharimyces mesophilus Matsuo et al. 2006	2	­	https://www.microbiologyresearch.org/content/journal/ijsem/10.1099/ijs.0.64223-0	Volume 56, part 12 of the IJSEM	Positive	Aerial and substrate mycelia	Yes	NP	Mesophilic	NP	NP	Aerobic	NP	Chemoorganotrophic	45	NP	[451]
Melghiribacillus	Addou et al. 2015	A rod from Chott Melghir, where the type strain of the type species was isolated	Validly published under the ICNP	Correct name	­	­	Bacillaceae	Melghiribacillus thermohalophilus Addou et al. 2015	1	­	https://www.microbiologyresearch.org/content/journal/ijsem/10.1099/ijs.0.000075	Volume 65, part 4 of the IJSEM	Positive	Filamentous	Yes	Non-motile	NP	NP	NP	Aerobic	Moderately halophilic, Thermophilic	NP	41.9	NP	[452]
Melghirimyces	Addou et al. 2012	A fungus of Chott Melghir	Validly published under the ICNP	Correct name	­	­	Thermoactinomycetaceae	Melghirimyces algeriensis Addou et al. 2012	3	­	https://www.microbiologyresearch.org/content/journal/ijsem/10.1099/ijs.0.028985-0	Volume 62, part 7 of the IJSEM	Positive	Branched mycelia	Yes	NP	NP	NP	NP	Aerobic	NP	NP	NP	NP	[453]
Mesobacillus	Patel and Gupta 2020	In between other Bacillus	Validly published under the ICNP	Correct name	­	­	Bacillaceae	Mesobacillus jeotgali (Yoon et al. 2001) Patel and Gupta 2020	16	­	https://www.microbiologyresearch.org/content/journal/ijsem/10.1099/ijsem.0.003775	Volume 70, part 1 of the IJSEM	Positive or variable	Rod-shaped	Yes	Motile or non-motile	10-45	NP	NP	Aerobic or facultatively anaerobic	Halotolerant to halophilic	NP	NP	NP	[22]
Metabacillus	Patel and Gupta 2020	A genus besides Bacillus	Validly published under the ICNP	Correct name	­	­	Bacillaceae	Metabacillus fastidiosus (den Dooren de Jong 1929) Patel and Gupta 2020	19	­	https://www.microbiologyresearch.org/content/journal/ijsem/10.1099/ijsem.0.003775	Volume 70, part 1 of the IJSEM	Positive or variable	Rod-shaped	Yes except M. weihaiensis	Mostly motile	4-45	NP	NP	Aerobic	Moderately halotolerant	NP	NP	NP	[22]
Metalysinibacillus	Patel and Gupta 2020	A genus besides Lysinibacillus	Validly published under the ICNP	Correct name	­	­	Caryophanaceae	Metalysinibacillus jejuensis Gupta and Patel 2020	2	­	https://www.frontiersin.org/articles/10.3389/fmicb.2019.02821/full	193	Positive	Rod-shaped	Yes	NP	30-37	NP	NP	Aerobic	NP	NP	NP	NP	[20]
Metasolibacillus	Patel and Gupta 2020	A genus besides Solibacillus	Validly published under the ICNP	Correct name	­	­	Caryophanaceae	Metasolibacillus meyeri (Seiler et al. 2013) Gupta and Patel 2020	4	­	https://www.frontiersin.org/articles/10.3389/fmicb.2019.02821/full	193	Positive	Rod-shaped	Yes	Motile	10-45	NP	NP	Aerobic	NP	NP	NP	NP	[20]
Natribacillus	Echigo et al. 2012	Sodium (-requiring) rod, referring to the high sodium ion requirement and the cell shape	Validly published under the ICNP	Correct name	­	­	Bacillaceae	Natribacillus halophilus Echigo et al. 2012	1	­	https://www.microbiologyresearch.org/content/journal/ijsem/10.1099/ijs.0.028506-0	Volume 62, part 2 of the IJSEM	Positive	Rod-shaped	Yes	Motile	Mesophilic	NP	NP	Aerobic	Alkalitolerant, halophilic	NP	NP	NP	[455]
Natronobacillus	Sorokin et al. 2009	Soda-loving rod	Validly published under the ICNP	Correct name	­	­	Bacillaceae	Natronobacillus azotifigens Sorokin et al. 2009	1	­	https://link.springer.com/article/10.1007/s00792-008-0188-0	125	Positive	Rod-shaped	Yes	Motile	NP	NP	NP	Aerotolerant	Extremely sulfide-tolerant, natronophilic	Obligately fermentative metabolism, Diazotrophic	NP	NP	[456]
Neobacillus	Patel and Gupta 2020	New Bacillus	Validly published under the ICNP	Correct name	­	­	Bacillaceae	Neobacillus niacini (Nagel and Andreesen 1991) Patel and Gupta 2020	20	­	https://www.microbiologyresearch.org/content/journal/ijsem/10.1099/ijsem.0.003775	Volume 70, part 1 of the IJSEM	Positive or variable	Rod-shaped	Yes	Motile or non-motile	NP	NP	NP	Aerobic or facultatively anaerobic	NP	NP	NP	NP	[22]
Niallia	Gupta et al. 2020	Named for the British microbiologist Prof. Niall A. Logan, Glasgow Caledonian University, for his many contributions to the systematics and uses of the members of the genus Bacillus	Validly published under the ICNP	Correct name	­	­	Bacillaceae	Niallia circulans (Jordan 1890) Gupta et al. 2020	6	­	https://www.microbiologyresearch.org/content/journal/ijsem/10.1099/ijsem.0.004475	Volume 70, part 11 of the IJSEM	Positive	Rod-shaped, fusiform-shaped for N. tuaregi	Yes except N. tuaregi	Motile	NP	NP	NP	Facultatively anaerobic	NP	NP	NP	N. circulans as opportunistic pathogen	[26]
Oceanobacillus	Lu et al. 2002	The ocean Bacillus/rod	Validly published under the ICNP	Correct name	­	­	Bacillaceae	Oceanobacillus iheyensis Lu et al. 2002	38	2	https://academic.oup.com/femsle/article/205/2/291/521854?login=false	85	Positive	Rods	Yes	Motile	15-42	NP	NP	Strictly aerobic or facultatively anaerobic	Facultatively alkaliphilic, extremely halotolerant	Chemoorganotrophic	35.8	NP	[459]
Oxalophagus	Collins et al. 1994	Oxalate eater	Validly published under the ICNP	Correct name	­	­	Paenibacillaceae	Oxalophagus oxalicus (Dehning and Schink 1990) Collins et al. 1994	1	­	https://www.microbiologyresearch.org/content/journal/ijsem/10.1099/00207713-44-4-812	Volume 44, part 4 of the IJSB	Positive	Straight rods	Yes	NP	NP	NP	NP	Strictly anaerobic	NP	NP	35.4-37.2	NP	[461]
Paenactinomyces	Jiang et al. 2019	Almost an actinomyces because it derives from this genus but is phylogenetically distinct	Validly published under the ICNP	Correct name	­	­	Thermoactinomycetaceae	Paenactinomyces guangxiensis (Wu et al. 2015) Jiang et al. 2019	1	­	https://www.microbiologyresearch.org/content/journal/ijsem/10.1099/ijsem.0.003425	Volume 69, part 7 of the IJSEM	Positive	Filamentous with substrate and aerial mycelia	Yes	NP	NP	NP	NP	Aerobic	Thermophilic	NP	NP	NP	[462]
Paenalkalicoccus	Xu et al. 2022	Almost Alkalicoccus	Validly published under the ICNP	Correct name	­	­	Bacillaceae	Paenalkalicoccus suaedae Xu et al. 2022	1	­	https://www.microbiologyresearch.org/content/journal/ijsem/10.1099/ijsem.0.005337	­	Positive	Rods	Yes	Motile	NP	NP	NP	NP	NP	NP	NP	NP	[463]
Paenibacillus	Ash et al. 1994	Almost a Bacillus	Validly published under the ICNP	Correct name	­	­	Paenibacillaceae	Paenibacillus polymyxa (Prazmowski 1880) Ash et al. 1994	362	8	https://link.springer.com/article/10.1007/BF00873085	51	Positive or variable	Rod-shaped	Yes	Motile	NP	NP	NP	Facultatively anaerobic or strictly aerobic	Some alkaliphilic species	NP	40-59	Some strains are important pathogens of insects	[464]
Paenisporosarcina	Krishnamurthi et al. 2009	Almost a Sporosarcina, because it is closely related to this genus but is phylogenetically distinct	Validly published under the ICNP	Correct name	­	­	Caryophanaceae	Paenisporosarcina quisquiliarum Krishnamurthi et al. 2009	5	­	https://www.microbiologyresearch.org/content/journal/ijsem/10.1099/ijs.0.65130-0	Volume 59, part 6 of the IJSEM	Positive	Rods or cocci	Yes	Non-motile	NP	NP	NP	Strictly aerobic	NP	NP	46	NP	[465]
Paludifilum	Frikha-Dammak et al. 2016	A thread from a marsh	Validly published under the ICNP	Correct name	­	­	Thermoactinomycetaceae	Paludifilum halophilum Frikha-Dammak et al. 2016	1	­	https://www.microbiologyresearch.org/content/journal/ijsem/10.1099/ijsem.0.001523	Volume 66, part 12 of the IJSEM	Positive	Long aerial and substrate mycelia	Yes	NP	30-55	5-11	5-20	Aerobic	NP	Chemoorganotrophic	NP	NP	[466]
Paludirhabdus	Hwang et al. 2018	A rod from a swamp	Validly published under the ICNP	Correct name	­	­	Paenibacillaceae	Paludirhabdus telluriireducens Hwang et al. 2018	2	­	https://www.microbiologyresearch.org/content/journal/ijsem/10.1099/ijsem.0.002946	Volume 68, part 9 of the IJSEM	Positive	Rod-shaped	Yes	Motile	NP	NP	NP	Aerobic or facultatively anaerobic	NP	NP	50-54	NP	[467]
Paraliobacillus	Ishikawa et al. 2003	Rod inhabiting littoral [marine] environment	Validly published under the ICNP	Correct name	­	­	Bacillaceae	Paraliobacillus ryukyuensis Ishikawa et al. 2003	5	­	https://www.jstage.jst.go.jp/article/jgam/48/5/48_5_269/_article	91	Positive	Rods	Yes	Motile	NP	NP	NP	Facultatively anaerobic	Slightly alkaliphilic, slightly halophilic and extremely halotolerant	NP	35.6	NP	[469]
Paralkalibacillus	Hirota et al. 2017	Resembling the genus Alkalibacillus	Validly published under the ICNP	Correct name	­	­	Bacillaceae	Paralkalibacillus indicireducens Hirota et al. 2017	1	­	https://www.microbiologyresearch.org/content/journal/ijsem/10.1099/ijsem.0.002248	Volume 67, part 10 of the IJSEM	Positive	Rods	Yes	Motile	NP	NP	NP	Facultatively anaerobic	NP	NP	36-46	NP	[305]
Pasteuria	Metchnikoff 1888 (Approved Lists 1980)	Of Pasteur, named after Louis Pasteur, French savant and scientist	Validly published under the ICNP	Correct name	­	­	Pasteuriaceae	Pasteuria ramosa Metchnikoff 1888 (Approved Lists 1980)	7	­	Metchnikoff E. Pasteuria ramosa un représentant des bactéries à division longitudinale. Annales de l'Institut Pasteur (Paris) 1888; 2:165-170.	Approved Lists 1980 IJSB	Positive	NP	Yes	Non-motile	NP	NP	NP	NP	NP	Endoparasitic in the bodies of freshwater, plant, and soil invertebrates	Not known	Yes	[470]
Paucisalibacillus	Nunes et al. 2006	A rod that needs only small amounts of salt	Validly published under the ICNP	Correct name	­	­	Bacillaceae	Paucisalibacillus globulus Nunes et al. 2006	2	­	https://www.microbiologyresearch.org/content/journal/ijsem/10.1099/ijs.0.64261-0	Volume 56, part 8 of the IJSEM	Positive	Rod-shaped	Yes	Motile	NP	NP	NP	Strictly aerobic	NP	NP	NP	NP	[471]
Peribacillus	Patel and Gupta 2020	A genus about or nearby Bacillus	Validly published under the ICNP	Correct name	­	­	Bacillaceae	Peribacillus simplex (Priest et al. 1989) Patel and Gupta 2020	19	­	https://www.microbiologyresearch.org/content/journal/ijsem/10.1099/ijsem.0.003775	Volume 70, part 1 of the IJSEM	Positive or variable	Rod-shaped	Yes	Mostly motile	3-45	NP	NP	Aerobic or facultatively anaerobic	NP	NP	NP	NP	[22]
Piscibacillus	Tanasupawat et al. 2007	Arod from fish	Validly published under the ICNP	Correct name	­	­	Bacillaceae	Piscibacillus salipiscarius Tanasupawat et al. 2007	2	­	https://www.microbiologyresearch.org/content/journal/ijsem/10.1099/ijs.0.64945-0	Volume 57, part 7 of the IJSEM	Positive	Rods	Yes	Motile	NP	NP	NP	NP	NP	NP	NP	NP	[473]
Planifilum	Hatayama et al. 2005	A flat thread	Validly published under the ICNP	Correct name	­	­	Thermoactinomycetaceae	Planifilum fimeticola Hatayama et al. 2005	5	­	https://www.microbiologyresearch.org/content/journal/ijsem/10.1099/ijs.0.63367-0	Volume 55, part 5 of the IJSEM	Positive	Substrate mycelia	Yes	NP	NP	NP	NP	Aerobic	Thermophilic	NP	58.7-60.3	NP	[474]
Polygonibacillus	Hirota et al. 2016	A rod from Polygonum	Validly published under the ICNP	Correct name	­	­	Bacillaceae	Polygonibacillus indicireducens Hirota et al. 2016	1	­	https://www.microbiologyresearch.org/content/journal/ijsem/10.1099/ijsem.0.001405	Volume 66, part 11 of the IJSEM	Positive	Rods	Yes	Motile	NP	NP	NP	Facultatively anaerobic	NP	NP	36-44	NP	[477]
Pontibacillus	Lim et al. 2005	Bacillus pertaining to the sea	Validly published under the ICNP	Correct name	­	­	Bacillaceae	Pontibacillus chungwhensis Lim et al. 2005	7	­	https://www.microbiologyresearch.org/content/journal/ijsem/10.1099/ijs.0.63315-0	Volume 55, part 1 of the IJSEM	Positive	Rods	Yes	Motile	NP	NP	NP	Strictly aerobic	Moderately halophilic	NP	40.8-41.5	NP	[478]
Pradoshia	Saha et al. 2019	From the name Pradosh, honouring late Dr Pradosh Roy, an eminent Indian microbiologist recognized for his pioneering contributions in the field of genetics and taxonomy of sulfur-oxidizing chemolithotrophic bacteria	Validly published under the ICNP	Correct name	­	­	Bacillaceae	Pradoshia eiseniae Saha et al. 2019	1	­	https://www.microbiologyresearch.org/content/journal/ijsem/10.1099/ijsem.0.003304	Volume 69, part 5 of the IJSEM	Positive	Short rod-shaped	Yes	Motile	4-42	NP	NP	NP	NP	NP	42.5	NP	[479]
Priestia	Gupta et al. 2020	Named for the British microbiologist Prof. Fergus G. Priest (Heriot-Watt University, Edinbugth; 1948-2019) for his many contributions to the systematics and uses of the members of the genus Bacillus	Validly published under the ICNP	Correct name	­	­	Bacillaceae	Priestia megaterium (de Bary 1884) Gupta et al. 2020	11	­	https://www.microbiologyresearch.org/content/journal/ijsem/10.1099/ijsem.0.004475	Volume 70, part 11 of the IJSEM	Positive or variable	Rod-shaped	Yes	Motile	5-48	NP	NP	Aerobic	NP	NP	NP	NP	[26]
Pseudalkalibacillus	Joshi et al. 2022	A false Alkalibacillus because it only tolerates alkaline pH but does not grow optimally at higher pH	Validly published under the ICNP	Correct name	­	­	Bacillaceae	Pseudalkalibacillus decolorationis (Heyrman et al. 2003) Joshi et al. 2022	7	­	https://www.frontiersin.org/articles/10.3389/fmicb.2021.722369/full	203	Positive or variable	Rod-shaped	Yes	Motile or non-motile	4-50	5-10	NP	Aerobic, facultatively anaerobic, or anaerobic	Alkalitolerant, halotolerant	NP	37-40.9	NP	[378]
Pseudogracilibacillus	Glaeser et al. 2014	the false Gracilibacillus	Validly published under the ICNP	Correct name	­	­	Bacillaceae	Pseudogracilibacillus auburnensis Glaeser et al. 2014	3	­	https://www.microbiologyresearch.org/content/journal/ijsem/10.1099/ijs.0.064584-0	Volume 64, part 7 of the IJSEM	Positive or variable	Rods	Yes	NP	NP	NP	NP	Facultatively anaerobic	Low salt tolerance	NP	34	NP	[480]
Pseudoneobacillus	Kämpfer et al. 2022	False Neobacillus	Validly published under the ICNP	Correct name	­	­	Bacillaceae	Pseudoneobacillus rhizosphaerae Kämpfer et al. 2022	1	­	https://www.microbiologyresearch.org/content/journal/ijsem/10.1099/ijsem.0.005367	­	Positive	Rods	Yes	Non-motile	NP	NP	NP	Facultatively anaerobic	NP	NP	NP	NP	[481]
Psychrobacillus	Krishnamurthi et al. 2011	Cold loving Bacillus/rod	Validly published under the ICNP	Correct name	­	­	Caryophanaceae	Psychrobacillus insolitus (Larkin and Stokes 1967) Krishnamurthi et al. 2011	7	­	https://www.sciencedirect.com/science/article/abs/pii/S0723202010000913?via%3Dihub	139	Positive	Rods, coccoid/spherical morphology may be seen on some media for P. insolitus	Yes	Motile	NP	NP	NP	Strictly aerobic	NP	NP	35.7-36.6	NP	[482]
Pueribacillus	Wang et al. 2018	A rod belonging to the family Bacillaceae and isolated from Pu’er tea	Validly published under the ICNP	Correct name	­	­	Bacillaceae	Pueribacillus theae Wang et al. 2018	1	­	https://www.microbiologyresearch.org/content/journal/ijsem/10.1099/ijsem.0.002913	Volume 68, part 9 of the IJSEM	Positive	Rod-shaped	Yes	NP	NP	NP	NP	Aerobic	NP	NP	40	NP	[483]
Pullulanibacillus	Hatayama et al. 2006	A small staff hydrolysing pullulan	Validly published under the ICNP	Correct name	­	­	Sporolactobacillaceae	Pullulanibacillus naganoensis (Tomimura et al. 1990) Hatayama et al. 2006	4	­	https://www.microbiologyresearch.org/content/journal/ijsem/10.1099/ijs.0.64303-0	Volume 63, part 1 of the IJSEM	Positive	Rods with rounded or square ends and occur singly or in chains	Yes	Non-motile	Mesophilic	NP	NP	Aerobic	Moderately acidophilic	NP	45±2	NP	[252]
Radiobacillus	Li et al. 2020	A rod related to radiation	Validly published under the ICNP	Correct name	­	­	Bacillaceae	Radiobacillus deserti Li et al. 2020	1	­	https://www.microbiologyresearch.org/content/journal/ijsem/10.1099/ijsem.0.004536	Volume 70, part 12 of the IJSEM	Positive	Rod-shaped	Yes	Non-motile	NP	NP	NP	Aerobic	NP	NP	38.5	NP	[484]
Risungbinella	Kim et al. 2015	Named after Professor SungBin Ri, a microbiologist from Kim Il Sung University, Democratic People's Republic of Korea	Validly published under the ICNP	Correct name	­	­	Thermoactinomycetaceae	Risungbinella pyongyangensis Kim et al. 2015	2	­	https://www.microbiologyresearch.org/content/journal/ijsem/10.1099/ijs.0.000328	Volume 65, part 8 of the IJSEM	Positive	Aerial and substrate mycelia	Yes	NP	NP	NP	NP	NP	NP	NP	42.1	NP	[485]
Robertmurraya	Gupta et al. 2020	Named after the Canadian microbiologist Dr Robert G. E. Murray, University of Western Ontario, for his contributions and leadership in the field of bacterial taxonomy	Validly published under the ICNP	Correct name	­	­	Bacillaceae	Robertmurraya siralis (Pettersson et al. 2000) Gupta et al. 2020	7	­	https://www.microbiologyresearch.org/content/journal/ijsem/10.1099/ijsem.0.004475	Volume 70, part 11 of the IJSEM	Positive	Rod-shaped	Yes	Motile	NP	NP	NP	Aerobic	NP	NP	NP	NP	[26]
Rossellomorea	Gupta et al. 2020	Named for the Spanish microbiologist Prof. Ramon Rossello-Móra, Universitat de les illes Balears, Spain, for his work on microbial diversity and systematics in diverse habitats and his contributions to these fields as editor of the journal of Systematic and Applied Microbiology	Validly published under the ICNP	Correct name	­	­	Bacillaceae	Rossellomorea aquimaris (Yoon et al. 2003) Gupta et al. 2020	6	­	https://www.microbiologyresearch.org/content/journal/ijsem/10.1099/ijsem.0.004475	Volume 70, part 11 of the IJSEM	Positive or variable	Rod-shaped	Yes	Motile	NP	NP	NP	Aerobic	Moderately halophilic or halotolerant	NP	NP	NP	[26]
Rummeliibacillus	Vaishampayan et al. 2009	A bacterium close to the genus Bacillus and named in honour of former NASA Planetary Protection Officer Dr John Rummel, an astrobiologist responsible for bringing planetary protection into the public domain	Validly published under the ICNP	Correct name	­	­	Caryophanaceae	Rummeliibacillus stabekisii Vaishampayan et al. 2009	3	­	https://www.microbiologyresearch.org/content/journal/ijsem/10.1099/ijs.0.006098-0	Volume 59, part 5 of the IJSEM	Positive	Rods	Yes	Motile	28-55	NP	NP	NP	NP	NP	34.3	NP	[486]
Saccharibacillus	Rivas et al. 2008	A small rod isolated from Saccharum officinarum, sugar cane	Validly published under the ICNP	Correct name	­	­	Paenibacillaceae	Saccharibacillus sacchari Rivas et al. 2008	7	­	https://www.microbiologyresearch.org/content/journal/ijsem/10.1099/ijs.0.65499-0	Volume 58, part 8 of the IJSEM	Variable	Rod-shaped	Yes	Motile	NP	NP	NP	NP	NP	NP	NP	NP	[487]
Salinithrix	Zarparvar et al. 2014	A saltern hair	Validly published under the ICNP	Correct name	­	­	Thermoactinomycetaceae	Salinithrix halophila Zarparvar et al. 2014	1	­	https://www.microbiologyresearch.org/content/journal/ijsem/10.1099/ijs.0.064766-0	Volume 64, part 12 of the IJSEM	Positive	Substrate mycelia	Yes	NP	NP	NP	NP	Strictly aerobic	NP	NP	52.6	NP	[494]
Salipaludibacillus	Sultanpuram and Mothe 2016	A rod from a salt marsh	Validly published under the ICNP	Correct name	­	­	Bacillaceae	Salipaludibacillus aurantiacus Sultanpuram and Mothe 2016	5	­	https://www.microbiologyresearch.org/content/journal/ijsem/10.1099/ijsem.0.001117	Volume 66, part 7 of the IJSEM	Positive	Rod-shaped	Yes	Non-motile	NP	NP	NP	Aerobic or facultatively anaerobic	NP	NP	39.3-42.4	NP	[495]
Salirhabdus	Albuquerque et al. 2007	A rod that grows in salt	Validly published under the ICNP	Correct name	­	­	Bacillaceae	Salirhabdus euzebyi Albuquerque et al. 2007	2	­	https://www.microbiologyresearch.org/content/journal/ijsem/10.1099/ijs.0.64999-0	Volume 57, part 7 of the IJSEM	Positive	Rod-shaped	Yes	NP	NP	NP	NP	Strictly aerobic	NP	NP	NP	NP	[496]
Salisediminibacterium	Jiang et al. 2012	A rod from salt sediment	Validly published under the ICNP	Correct name	­	­	Bacillaceae	Salisediminibacterium halotolerans Jiang et al. 2012	5	­	https://www.microbiologyresearch.org/content/journal/ijsem/10.1099/ijs.0.034488-0	Volume 62, part 9 of the IJSEM	Positive	Rods	Some species form endospore	Motile or non-motile	NP	NP	NP	Facultatively anaerobic	Alkalitolerant, halophilic	NP	NP	NP	[497]
Saliterribacillus	Amoozegar et al. 2013	A rod isolated from salt and soil, i.e. isolated from saline soil	Validly published under the ICNP	Correct name	­	­	Bacillaceae	Saliterribacillus persicus Amoozegar et al. 2013	1	­	https://www.microbiologyresearch.org/content/journal/ijsem/10.1099/ijs.0.041640-0	Volume 63, part 1 of the IJSEM	Positive	Rod-shaped	Yes	Motile	Mesophilic	NP	NP	Strictly aerobic	Moderately halophilic	Chemoorganotrophic with aerobic respiratory metabolism	NP	NP	[498]
Salsuginibacillus	Carrasco et al. 2007	A rod living in salted water	Validly published under the ICNP	Correct name	­	­	Bacillaceae	Salsuginibacillus kocurii Carrasco et al. 2007	2	­	https://www.microbiologyresearch.org/content/journal/ijsem/10.1099/ijs.0.65136-0	Volume 57, part 10 of the IJSEM	Positive	Rod-shaped occurring singly or in pairs	Yes	Motile	NP	NP	NP	Aerobic	Alkalitolerant, moderately halophilic	NP	NP	NP	[499]
Schinkia	Gupta et al. 2020	Named for the German microbiologist Prof. Bernard Schink, University of Konstanz, for his studies of diverse microorganisms and his contributions in the discipline of microbial taxonomy	Validly published under the ICNP	Correct name	­	­	Bacillaceae	Schinkia azotoformans (Pichinoty et al. 1983) Gupta et al. 2020	2	­	https://www.microbiologyresearch.org/content/journal/ijsem/10.1099/ijsem.0.004475	Volume 70, part 11 of the IJSEM	Positive	Rods	Yes	Motile	20-46	NP	NP	Aerobic or facultatively anaerobic	NP	NP	NP	NP	[26]
Scopulibacillus	Lee and Lee 2015	A rod isolated from rock	Validly published under the ICNP	Correct name	­	­	Sporolactobacillaceae	Scopulibacillus darangshiensis Lee and Lee 2015	3	­	https://link.springer.com/article/10.1007/s12275-009-0111-0	165	Positive	Rods	Yes	Non-motile	NP	NP	NP	Aerobic	NP	NP	50.8	NP	[501]
Seinonella	Yoon et al. 2005	Named to honour Dr Akio Seino, a Japanese microbiologist, for his contribution to the taxonomy of the genus Thermoactinomyces and Actinomycetes	Validly published under the ICNP	Correct name	­	­	Thermoactinomycetaceae	Seinonella peptonophila (Nonomura and Ohara 1971) Yoon et al. 2005	1	­	https://www.microbiologyresearch.org/content/journal/ijsem/10.1099/ijs.0.63203-0	Volume 55, part 1 of the IJSEM	Positive	Aerial and substrate mycelia	Yes	NP	25-45	NP	NP	Aerobic	NP	Chemoorganotrophic	40	NP	[437]
Shimazuella	Park et al. 2007	Named after Akira Shimazu, a Japanese microbiologist from Tokyo University, who has contributed to the field of prokaryotic taxonomy	Validly published under the ICNP	Correct name	­	­	Thermoactinomycetaceae	Shimazuella kribbensis Park et al. 2007	2	­	https://www.microbiologyresearch.org/content/journal/ijsem/10.1099/ijs.0.65194-0	Volume 57, part 11 of the IJSEM	Positive	Aerial and substrate mycelia	Yes	NP	Mesophilic	NP	NP	Aerobic	NP	NP	39.4	NP	[503]
Shouchella	Joshi et al. 2022	Named after Dr. Yogesh Shouche, an eminent Indian microbiologist and taxonomist who has made a significant contribution in the field of microbial systematics and genomics of extremophilic bacteria from various extreme environments	Validly published under the ICNP	Correct name	­	­	Bacillaceae	Shouchella clausii (Nielsen et al. 1995) Joshi et al. 2022	13	­	https://www.frontiersin.org/articles/10.3389/fmicb.2021.722369/full	203	Positive	Rod-shaped	Yes	Motile or non-motile	4-50	6.5-11	NP	Aerobic with few facultatively anaerobic species	Alkalitolerant, moderately halophilic	NP	39.7-54	NP	[378]
Siminovitchia	Gupta et al. 2020	Named for the Canadian Geneticist Prof. Louis Siminovitch (University of Toronto), for his work on the discovery of bacteriophage lysogeny and for his seminal contributions on advancement of the field of Medical Genetics in Canada	Validly published under the ICNP	Correct name	­	­	Bacillaceae	Siminovitchia fordii (Scheldeman et al. 2004) Gupta et al. 2020	8	­	https://www.microbiologyresearch.org/content/journal/ijsem/10.1099/ijsem.0.004475	Volume 70, part 11 of the IJSEM	Variable	Rod-shaped	Yes	Motile	NP	NP	NP	Aerobic	NP	NP	NP	NP	[26]
Sinibacillus	Yang and Zhou 2014	A rod-shaped microbe isolated from China	Validly published under the ICNP	Correct name	­	­	Bacillaceae	Sinibacillus soli Yang and Zhou 2014	1	­	https://www.microbiologyresearch.org/content/journal/ijsem/10.1099/ijs.0.055608-0	Volume 64, part 5 of the IJSEM	Positive	Rods occurring singly or in short chains	Yes	Motile	NP	NP	NP	Facultatively anaerobic	Moderately thermophilic	NP	43.7-44.1	NP	[504]
Solibacillus	Krishnamurthi et al. 2009	A Bacillus-like organism isolated from soil	Validly published under the ICNP	Correct name	­	­	Caryophanaceae	Solibacillus silvestris (Rheims et al. 1999) Krishnamurthi et al. 2009	4	­	https://www.microbiologyresearch.org/content/journal/ijsem/10.1099/ijs.0.65742-0	Volume 59, part 5 of the IJSEM	Positive	Rod-shaped	Yes	NP	NP	NP	NP	NP	NP	NP	NP	NP	[506]
Sporolactobacillus	Kitahara and Suzuki 1963 (Approved Lists 1980)	Sporing milk rodlet	Validly published under the ICNP	Correct name	­	­	Sporolactobacillaceae	Sporolactobacillus inulinus (Kitahara and Suzuki 1963) Kitahara and Lai 1967 (Approved Lists 1980)	14	2	https://www.jstage.jst.go.jp/article/jgam1955/9/1/9_1_59/_article	Approved Lists 1980 IJSB	Positive	Straight rods occurring singly, in pairs, and, rarely, in short chains	Yes	Mostly motile	Mesophilic	NP	NP	Facultatively anaerobic or microaerophilic	NP	NP	43-50	NP	[507]
Sporosarcina	Kluyver and van Niel 1936 (Approved Lists 1980)	A sporeforming package	Validly published under the ICNP	Correct name	Filibacter Maiden and Jones 1985	Heterotypic synonym, validly published under the ICNP	Caryophanaceae	Sporosarcina ureae (Beijerinck 1901) Kluyver and van Niel 1936 (Approved Lists 1980)	23	­	Kluyver AJ, Van Niel CB. Prospects for a natural system of classification of bacteria. Zentralblatt für Bakteriologie, Parasitenkunde, Infektionskrankheiten und Hygiene. Abteilung II 1936; 94:369-403.	Approved Lists 1980 IJSB	Positive or variable	Cocci or rods	Yes	Mostly motile	NP	NP	NP	Facultatively anaerobic or strictly aerobic	Halotolerant, psychrotolerant	NP	38-46.5	NP	[508]
Staphylospora	Wang et al. 2019	An organism with grape-like spores	Validly published under the ICNP	Correct name	­	­	Thermoactinomycetaceae	Staphylospora marina Wang et al. 2019	1	­	https://www.microbiologyresearch.org/content/journal/ijsem/10.1099/ijsem.0.003339	Volume 69, part 5 of the IJSEM	Positive	Substrate mycelia and aerial mycelia may produce	Yes	NP	NP	NP	NP	Aerobic	Thermophilic	NP	NP	NP	[510]
Sulfobacillus	Golovacheva and Karavaiko 1991	Small sulfur-oxidizing rod	Validly published under the ICNP	Correct name	­	­	Alicyclobacillaceae	Sulfobacillus thermosulfidooxidans Golovacheva and Karavaiko 1991	9	­	Golovacheva RS, Karavaiko GI. Sulfobacillus, a new genus of thermophilic sporeforming bacteria. Mikrobiologiya 1978; 47:815-822.	36	Positive	Straight rods	Yes	Generally non-motile but a few strains may be motile	20-60	1.5-5.5	NP	Aerobic but some strains grow under anaerobic conditions with ferric iron as electron acceptor	Acidophilic, mesophilic or slightly thermophilic	Strictly aerobic respiratory metabolism, mixotrophic with limited autotrophic and chemoorganotrophic growth	47-57	NP	[512]
Sutcliffiella	Gupta et al. 2020	Named for the British microbiologist Prof. Iain Sutcliffe (University of Northumbria, Newcastle upon Tyne) for his work on microbial cell envelope and lipoproteins and his contributions towards advancement of the discipline of Microbial taxonomy as long-serving Editor of the Antonie van Leeuwenhoek	Validly published under the ICNP	Correct name	­	­	Bacillaceae	Sutcliffiella cohnii (Spanka and Fritze 1993) Gupta et al. 2020	6	­	https://www.microbiologyresearch.org/content/journal/ijsem/10.1099/ijsem.0.004475	Volume 70, part 11 of the IJSEM	Positive	Rod-shaped	Yes	Some motile	10-40	NP	NP	Aerobic or facultatively anaerobic	NP	NP	NP	NP	[26]
Swionibacillus	Li et al. 2017	A bacterial genus from the south-west Indian Ocean	Validly published under the ICNP	Correct name	­	­	Bacillaceae	Swionibacillus sediminis Li et al. 2017	1	­	https://www.microbiologyresearch.org/content/journal/ijsem/10.1099/ijsem.0.002133	Volume 67, part 9 of the IJSEM	Negative	Rods	Yes	Non-motile	NP	NP	NP	Strictly aerobic	NP	NP	NP	NP	[513]
Tenuibacillus	Ren and Zhou 2005	A slender rod	Validly published under the ICNP	Correct name	­	­	Bacillaceae	Tenuibacillus multivorans Ren and Zhou 2005	2	­	https://www.microbiologyresearch.org/content/journal/ijsem/10.1099/ijs.0.63180-0	Volume 55, part 1 of the IJSEM	Positive	Rod-shaped	Yes	Motile	NP	NP	NP	Aerobic	NP	Organotrophic	36.5-37	NP	[514]
Tepidibacillus	Slobodkina et al. 2014	A small rod from a warm habitat	Validly published under the ICNP	Correct name	­	­	Bacillaceae	Tepidibacillus fermentans Slobodkina et al. 2014	3	­	https://link.springer.com/article/10.1007/s00792-013-0564-2	155	Positive	Rods	Yes	Motile	NP	NP	NP	Anaerobic and microaerophilic	Thermophilic	Chemoorganotrophic	NP	NP	[515]
Terribacillus	An et al. 2007	Earth (soil) bacillus (rod)	Validly published under the ICNP	Correct name	Pelagibacillus Kim et al. 2007	Heterotypic synonym, validly published under the ICNP	Bacillaceae	Terribacillus saccharophilus An et al. 2007	4	­	https://www.microbiologyresearch.org/content/journal/ijsem/10.1099/ijs.0.64340-0	Volume 57, part 1 of the IJSEM	Positive	Rods	Yes	Non-motile	NP	NP	NP	Aerobic	NP	NP	44-46	NP	[516]
Terrilactibacillus	Prasirtsak et al. 2016	Soil lactic acid rodlet	Validly published under the ICNP	Correct name	­	­	Bacillaceae	Terrilactibacillus laevilacticus Prasirtsak et al. 2016	2	­	https://www.microbiologyresearch.org/content/journal/ijsem/10.1099/ijsem.0.000954	Volume 66, part 3 of the IJSEM	Positive	Straight rods with rounded ends	Yes	NP	20-45	5-8.5	NP	Facultatively anaerobic	NP	NP	42.6	NP	[517]
Texcoconibacillus	Ruiz-Romero et al. 2013	A rod isolated from lake Texcoco	Validly published under the ICNP	Correct name	­	­	Bacillaceae	Texcoconibacillus texcoconensis Ruiz-Romero et al. 2013	1	­	https://www.microbiologyresearch.org/content/journal/ijsem/10.1099/ijs.0.048447-0	Volume 63, part 9 of the IJSEM	Positive	Rod-shaped, mainly single or found in pairs	Yes	NP	NP	NP	NP	Aerobic	NP	NP	NP	NP	[518]
Thalassobacillus	García et al. 2005	Rod from the sea	Validly published under the ICNP	Correct name	­	­	Bacillaceae	Thalassobacillus devorans García et al. 2005	4	­	https://www.microbiologyresearch.org/content/journal/ijsem/10.1099/ijs.0.63560-0	Volume 55, part 5 of the IJSEM	Positive	Rod-shaped	Yes	Motile	NP	NP	NP	Facultatively anaerobic or strictly aerobic	moderately halophilic	NP	42.4	NP	[519]
Thermoactinomyces	Tsiklinsky 1899 (Approved Lists 1980)	Heat (loving) ray fungus	Validly published under the ICNP	Correct name	­	­	Thermoactinomycetaceae	Thermoactinomyces vulgaris Tsiklinsky 1899 (Approved Lists 1980)	14	­	Tsiklinsky P. Sur les mucedinéés thermophiles. Annales de l'Institut Pasteur (Paris) 1899; 13:500-505.	Approved Lists 1980 IJSB	Positive	Aerial mycelium, branched and septate substrate mycelium	Yes	NP	NP	NP	NP	Aerobic	Thermophilic	Chemoorganotrophic	48	NP	[522]
Thermobacillus	Touzel et al. 2000	A small thermophilic rod	Validly published under the ICNP	Correct name	­	­	Paenibacillaceae	Thermobacillus xylanilyticus Touzel et al. 2000	2	­	https://www.microbiologyresearch.org/content/journal/ijsem/10.1099/00207713-50-1-315	Volume 50, part 1 of the IJSEM	Negative, but the cell wall is of the Gram-positive type	Straight rods with tapered ends	Yes	Non-motile	NP	NP	6.5-8.5	Aerobic	Thermophilic	NP	57.5	NP	[523]
Thermoflavimicrobium	Yoon et al. 2005	A thermophilic yellow-coloured microbe	Validly published under the ICNP	Correct name	"Actinobifida" Krassilnikov and Agre 1964	Homotypic synonym, not validly published	Thermoactinomycetaceae	Thermoflavimicrobium dichotomicum (Krassilnikov and Agre 1964) Yoon et al. 2005	2	­	https://www.microbiologyresearch.org/content/journal/ijsem/10.1099/ijs.0.63203-0	Volume 55, part 1 of the IJSEM	Positive	Aerial and substrate mycelia	Yes	NP	NP	NP	NP	Aerobic	Thermophilic	Chemoorganotrophic	43	NP	[437]
Thermolongibacillus	Cihan et al. 2014	Long thermophilic rod	Validly published under the ICNP	Correct name	­	­	Bacillaceae	Thermolongibacillus altinsuensis Cihan et al. 2014	2	­	https://www.microbiologyresearch.org/content/journal/ijsem/10.1099/ijs.0.053280-0	Volume 64, part 1 of the IJSEM	Positive	Straight rods occurring singly, in pairs, or in long straight or slightly curved chains	Yes	Motile	40-70	5-11	NP	Aerobic	Moderately alkaliphilic, halotolerant, thermophilic	NP	43.5-44.8	NP	[524]
Tuberibacillus	Hatayama et al. 2006	A small staff with a swelling	Validly published under the ICNP	Correct name	­	­	Sporolactobacillaceae	Tuberibacillus calidus Hatayama et al. 2006	1	­	https://www.microbiologyresearch.org/content/journal/ijsem/10.1099/ijs.0.64303-0	Volume 56, part 11 of the IJSEM	Positive	Rods occurring singly or in chains	Yes	Non-motile	40-60	NP	NP	Aerobic	Thermophilic	NP	46.0-47.3	NP	[483]
Tumebacillus	Steven et al. 2008	Swollen rod, referring to the large, swollen terminal sporangia observed during microscopy	Validly published under the ICNP	Correct name	­	­	Alicyclobacillaceae	Tumebacillus permanentifrigoris Steven et al. 2008	9	­	https://www.microbiologyresearch.org/content/journal/ijsem/10.1099/ijs.0.65101-0	Volume 58, part 6 of the IJSEM	Positive	Rod-shaped	Yes	NP	NP	NP	NP	Aerobic	NP	chemolithoautotrophic (sulfur) and heterotrophic metabolism	NP	NP	[525]
Ureibacillus	Fortina et al. 2001	A ureolytic aerobic Bacillus	Validly published under the ICNP	Correct name	­	­	Caryophanaceae	Ureibacillus thermosphaericus (Andersson et al. 1996) Fortina et al. 2001	12	­	https://www.microbiologyresearch.org/content/journal/ijsem/10.1099/00207713-51-2-447	Volume 51, part 2 of the IJSEM	Negative	Rods, single or in chains	Yes	Motile	NP	NP	NP	Aerobic	Thermophilic	NP	35.7-41.5	NP	[526]
Virgibacillus	Heyndrickx et al. 1998	A branch of the genus Bacillus	Validly published under the ICNP	Correct name	Salibacillus Wainø et al. 1999	Heterotypic synonym, validly published under the ICNP	Bacillaceae	Virgibacillus pantothenticus (Proom and Knight 1950) Heyndrickx et al. 1998	47	­	https://www.microbiologyresearch.org/content/journal/ijsem/10.1099/00207713-48-1-99	Volume 48, part 1 of the IJSB	Positive	Rods occurring singly, in pairs or short chains or filaments in older cultures	Yes	Motile	10-50	NP	NP	Aerobic or weakly facultatively anaerobic	NP	NP	36-43	NP	[527]
Viridibacillus	Albert et al. 2007	The green Bacillus/rod	Validly published under the ICNP	Correct name	­	­	Bacillaceae	Viridibacillus arvi (Heyrman et al. 2005) Albert et al. 2007	3	­	https://www.microbiologyresearch.org/content/journal/ijsem/10.1099/ijs.0.65256-0	Volume 57, part 12 of the IJSEM	Positive	Rods	Yes	Motile	NP	NP	NP	Aerobic	NP	NP	35-40.4	NP	[528]
Vulcanibacillus	L'Haridon et al. 2006	A Bacillus living in the vicinity of volcanic areas	Validly published under the ICNP	Correct name	­	­	Bacillaceae	Vulcanibacillus modesticaldus L'Haridon et al. 2006	1	­	https://www.microbiologyresearch.org/content/journal/ijsem/10.1099/ijs.0.64012-0	Volume 56, part 5 of the IJSEM	Positive	Rod-shaped occurring mostly singly	Yes	Non-motile	NP	Neutrophilic	NP	Strictly anaerobic	Moderately thermophilic, adapted to the salinity of sea water	Chemoorganotrophic with no fermentation metabolism	34.5	NP	[529]
Weizmannia	Gupta et al. 2020	Named in honour of Dr. Chaim Weizmann (1874-1952), a noted biochemist, who later became the first President of the State of Israel, for his pioneering work in the field of industrial fermentation/microbiology	Validly published under the ICNP	Correct name	­	­	Bacillaceae	Weizmannia coagulans (Hammer 1915) Gupta et al. 2020	3	­	https://www.microbiologyresearch.org/content/journal/ijsem/10.1099/ijsem.0.004475	Volume 70, part 11 of the IJSEM	Positive	Rod-shaped	Yes	Motile except W. ginsengihumi	10-45	NP	NP	Aerobic or facultatively anaerobic	NP	NP	NP	NP	[26]
Xylanibacillus	Kukolya et al. 2018	a xylan-degrading rod	Validly published under the ICNP	Correct name	­	­	Paenibacillaceae	Xylanibacillus composti Kukolya et al. 2018	1	­	https://www.microbiologyresearch.org/content/journal/ijsem/10.1099/ijsem.0.002523	Volume 68, part 3 of the IJSEM	Positive	Rods	Yes	Motile	NP	NP	NP	NP	NP	NP	NP	NP	[530]

## Sheet: Table S2 Bacillaceae Genera
Genus Name	Proposed by	Etymology	Nomenclatural Status	Taxonomic Status	Synonyms	Synonym Kind	Parent Taxon	Type Species	No. of assigned species (Validly & not validly published)	No. of assigned subspecies (Validly & not validly published)	Effective Publication	International Journal of Systematic and Evolutionary Microbiology (IJSEM) validation list no.	Gram Reaction/Stain	Cell Shape	Spore Forming	Motility	Temperature Range °C	pH Range	Salt Range (NaCl %)	Oxygen Requirement	(Poly)extremophilic Feature	Metabolism Type	DNA G + C content (mol%)	Pathogenicity	Reference
"Caldaterra"	Oshima and Moriya 2008	­	Not validly published	­	­	­	Bacillaceae	"Caldaterra satsumae" Oshima and Moriya 2008	1	­	https://nyaspubs.onlinelibrary.wiley.com/doi/abs/10.1196/annals.1419.012	­	NP	NP	NP	NP	NP	NP	NP	NP	NP	NP	NP	NP	[360]
"Edaphobacillus"	Lal et al. 2013	Soil rod, a Bacillus-like bacterium isolated from soil	Not validly published	­	­	­	Bacillaceae	"Edaphobacillus lindanitolerans" Lal et al. 2013	1	­	https://onlinelibrary.wiley.com/doi/10.1002/jobm.201200150	­	Positive	Cocco-bacilli-shaped	No	Non-motile	NP	NP	NP	Aerobic	NP	NP	55.6	NP	[362]
"Jilinibacillus"	Liu et al. 2015	A rod from Jilin Province, China	Not validly published	­	­	­	Bacillaceae	"Jilinibacillus soli" Liu et al. 2015	1	­	https://link.springer.com/article/10.1007/s00203-014-1032-9	­	Positive	NP	NP	Motile	NP	NP	NP	Aerobic	NP	NP	36.2	NP	[363]
"Mangrovibacillus"	Sefrji et al. 2022	A mangrove rod	Not validly published	­	­	­	Bacillaceae	"Mangrovibacillus cuniculi" Sefrji et al. 2022	1	­	https://www.frontiersin.org/articles/10.3389/fmicb.2022.777986/full	­	Variable	Rods	Yes	Non-motile	Mesophilic	NP	NP	Aerobic	Moderately alkaliphilic, moderately halotolerant	NP	38.3	NP	[365]
"Massilibacterium"	Tidjani Alou et al. 2016	From Massilia, Marseille’s old Roman name, the city in which the strain was isolated	Not validly published	­	­	­	Bacillaceae	"Massilibacterium senegalense" Tidjani Alou et al. 2016	1	­	https://www.sciencedirect.com/science/article/pii/S2052297516000123?via%3Dihub	­	Negative	Rod-shaped	NP	NP	NP	NP	NP	Aerobic or facultatively anaerobic	NP	NP	NP	NP	[366]
"Numidum"	Tidjani Alou et al. 2016	From Numidum, which relates to a nomad people from Africa	Not validly published	­	­	­	Bacillaceae	"Numidum massiliense" Tidjani Alou et al. 2016	1	­	https://www.sciencedirect.com/science/article/pii/S2052297516300427?via%3Dihub	­	Positive	Rods	Yes	NP	NP	NP	NP	Aerobic or facultatively anaerobic	NP	NP	NP	NP	[368]
"Rubeoparvulum"	Tidjani Alou et al. 2017	Red infant	Not validly published	­	­	­	Bacillaceae	"Rubeoparvulum massiliense" Tidjani Alou et al. 2017	1	­	https://www.sciencedirect.com/science/article/pii/S2052297516301159?via%3Dihub	­	Negative	Rod-shaped	NP	NP	NP	NP	NP	Anaerobic and microaerophilic	NP	NP	NP	NP	[369]
[Plectridium]	­	­	Preliminary entry that lacks crucial information	­	­	­	Bacillaceae	­	1	­	­	­	­	­	­	­	­	­	­	­	­	­	­	­	­
[Urobacillus]	­	­	Preliminary entry that lacks crucial information	­	­	­	Bacillaceae	­	1	­	­	­	­	­	­	­	­	­	­	­	­	­	­	­	­
Aeribacillus	Miñana-Galbis et al. 2010	Aerobic small rod	Validly published under the ICNP	Correct name	­	­	Bacillaceae	Aeribacillus pallidus (Scholz et al. 1988) Miñana-Galbis et al. 2010	2	­	https://www.microbiologyresearch.org/content/journal/ijsem/10.1099/ijs.0.003699-0	Volume 60, part 7 of the IJSEM	Positive	Rods that occur singly, in pairs or in chains	Yes	Motile	NP	NP	NP	Aerobic	Alkalitolerant, thermophilic	NP	39-41	NP	[373]
Aidingibacillus	Wang et al. 2021	A rod-shaped microbe isolated from Ayding lake	Validly published under the ICNP	Correct name	­	­	Bacillaceae	Aidingibacillus halophilus Wang et al. 2021	1	­	https://link.springer.com/article/10.1007/s10482-017-0980-x	202	Positive	Rod-shaped	No	NP	NP	NP	NP	Strictly aerobic	Moderately halophilic	NP	40.1	NP	[374]
Aliibacillus	Xu et al. 2019	A different Bacillus	Validly published under the ICNP	Correct name	­	­	Bacillaceae	Aliibacillus thermotolerans Xu et al. 2019	1	­	https://link.springer.com/article/10.1007/s00203-018-1550-y	186	Positive	Rods	Yes	Motile	35-65	NP	NP	Microaerophilic	Moderately thermophilic	Heterotrophic	36.5	NP	[295]
Alkalibacillus	Jeon et al. 2005	Bacillus living under alkaline conditions	Validly published under the ICNP	Correct name	"Alkalibacillus" Li et al. 2021	Homotypic synonym, not validly published	Bacillaceae	Alkalibacillus haloalkaliphilus (Fritze 1996) Jeon et al. 2005	8	­	https://www.microbiologyresearch.org/content/journal/ijsem/10.1099/ijs.0.63456-0	Volume 55, part 5 of the IJSEM	Variable	Rods	Yes	Motile	NP	NP	NP	Strictly aerobic	Moderately halophilic	NP	38-41	NP	[377]
Alkalicoccobacillus	Joshi et al. 2022	A cocobacillary rod living in basic surroundings	Validly published under the ICNP	Correct name	­	­	Bacillaceae	Alkalicoccobacillus murimartini (Borchert et al. 2007) Joshi et al. 2022	1	­	https://www.frontiersin.org/articles/10.3389/fmicb.2021.722369/full	203	Variable	Coccoid rod shaped	Yes	Motile	5-40	7-11	NP	NP	Alkalitolerant	NP	39.8	NP	[378]
Alkalicoccus	Zhao et al. 2017	A coccus living in basic surroundings	Validly published under the ICNP	Correct name	­	­	Bacillaceae	Alkalicoccus saliphilus (Romano et al. 2005) Zhao et al. 2017	6	­	https://www.microbiologyresearch.org/content/journal/ijsem/10.1099/ijsem.0.001759	Volume 67, part 5 of the IJSEM	Positive	Coccus-shaped and rod-shaped	Some species form endospore	Motile or non-motile	8-45	NP	NP	Aerobic or facultatively anaerobic	Alkalitolerant, moderately halophilic	NP	40.0-48.8	NP	[379]
Alkalihalobacillus	Patel and Gupta 2020	Bacillus living in alkaline and salty conditions	Validly published under the ICNP	Correct name	­	­	Bacillaceae	Alkalihalobacillus alcalophilus (Vedder 1934) Patel and Gupta 2020	44	­	https://www.microbiologyresearch.org/content/journal/ijsem/10.1099/ijsem.0.003775	Volume 70, part 1 of the IJSEM	Positive or variable	Rod-shaped	Yes except A. okhensis	Motile and some non-motile	4-45	6-11	NP	Aerobic but some members are facultatively anaerobic	Alkaliphilic, halotolerant or halophilic	NP	NP	NP	[22]
Alkalihalobacterium	Joshi et al. 2022	Bacterium living under alkaline-saline conditions	Validly published under the ICNP	Correct name	­	­	Bacillaceae	Alkalihalobacterium alkalinitrilicum (Sorokin et al. 2009) Joshi et al. 2022	3	­	https://www.frontiersin.org/articles/10.3389/fmicb.2021.722369/full	203	Positive	Long rod-shaped	Yes	Motile or non-motile	10-45	8-11	NP	Aerobic	Alkaliphilic, halotolerant	NP	35.1-37.5	NP	[378]
Alkalihalophilus	Joshi et al. 2022	Bacterium liking alkaline and saline environment	Validly published under the ICNP	Correct name	­	­	Bacillaceae	Alkalihalophilus pseudofirmus (Nielsen et al. 1995) Joshi et al. 2022	3	­	https://www.frontiersin.org/articles/10.3389/fmicb.2021.722369/full	203	Positive	Rod-shaped	Yes	Motile	10-45	8-12	NP	Aerobic	Obligately alkaliphilic, halotolerant	NP	39.0-42.7	NP	[378]
Alkalilactibacillus	Schmidt et al. 2016	Milk (lactose)-degrading rod living under alkaline conditions	Validly published under the ICNP	Correct name	­	­	Bacillaceae	Alkalilactibacillus ikkensis Schmidt et al. 2016	2	­	https://link.springer.com/article/10.1007/s00792-012-0430-7	172	Positive	Rod-shaped	Yes	Motile	5-25	9-10.7	0-10	Aerobic	Alkaliphilic, halotolerant	Chemoheterotrophic, heterotrophic	NP	NP	[297]
Allobacillus	Sheu et al. 2011	Another Bacillus or rod	Validly published under the ICNP	Correct name	­	­	Bacillaceae	Allobacillus halotolerans Sheu et al. 2011	3	­	https://www.microbiologyresearch.org/content/journal/ijsem/10.1099/ijs.0.023341-0	Volume 61, part 5 of the IJSEM	Positive	Rod-shaped	Yes	NP	NP	NP	NP	Aerobic	NP	NP	45.3	NP	[380]
Alteribacillus	Didari et al. 2012	Another Bacillus	Validly published under the ICNP	Correct name	­	­	Bacillaceae	Alteribacillus bidgolensis Didari et al. 2012	4	­	https://www.microbiologyresearch.org/content/journal/ijsem/10.1099/ijs.0.034173-0	Volume 62, part 11 of the IJSEM	Positive	Rods	Yes	NP	Mesophilic	NP	NP	Aerobic	Moderately halophilic	Chemoorganotrophic with aerobic respiratory metabolism	37.1-38.9	NP	[381]
Alteribacter	Gupta et al. 2020	Another rod	Validly published under the ICNP	Correct name	­	­	Bacillaceae	Alteribacter aurantiacus (Borsodi et al. 2008) Gupta et al. 2020	5	­	https://www.microbiologyresearch.org/content/journal/ijsem/10.1099/ijsem.0.004475	Volume 70, part 11 of the IJSEM	Variable	Rod-shaped	Yes	Non-motile	10-45	NP	NP	Aerobic	NP	NP	NP	NP	[26]
Amphibacillus	Niimura et al. 1990	Rod capable of both aerobic and anaerobic growth	Validly published under the ICNP	Correct name	­	­	Bacillaceae	Amphibacillus xylanus Niimura et al. 1990	10	­	https://www.microbiologyresearch.org/content/journal/ijsem/10.1099/00207713-40-3-297	­	Positive in the very early stages of growth and loosely gram positive in stationary growth phase	Rods occurring singly, in pairs or, sometimes, in short chains	Yes	Motile or non-motile	NP	8-10	NP	Aerobic or strictly anaerobic	Alkaliphilic, sometimes halophilic or halotolerant	Chemoorganotrophic	36-41.5	NP	[256]
Anaerobacillus	Zavarzina et al. 2010	Anaerobic rod	Validly published under the ICNP	Correct name	­	­	Bacillaceae	Anaerobacillus arseniciselenatis (Switzer Blum et al. 2001) Zavarzina et al. 2010	7	­	https://link.springer.com/article/10.1134/S0026261709060095	133	Positive	Rods occurring singly or in pairs	Yes	Motile or non-motile	Mesophilic	NP	NP	Strictly anaerobic or aerotolerant	Obligate or moderately alkaliphilic, halotolerant or moderately halophilic	Chemoorganotrophic with fermentative or anaerobic respiration	36.2-40	NP	[384]
Anoxybacillus	Pikuta et al. 2000	Small rod living without oxygen	Validly published under the ICNP	Correct name	­	­	Bacillaceae	Anoxybacillus pushchinoensis corrig. Pikuta et al. 2000	27	3	https://www.microbiologyresearch.org/content/journal/ijsem/10.1099/00207713-50-6-2109	Volume 50, part 6 of the IJSEM	Positive	Straight rod-shaped often arranged in pairs or chains, with rounded ends	Yes	NP	NP	NP	NP	Strictly anaerobic or facultatively anaerobic	Alkaliphilic or alkalitolerant, thermophilic	Chemoorganotrophic with a fermentative metabolism	42	NP	[386]
Aquibacillus	Amoozegar et al. 2014	A rod belonging to the family Bacillaceae and isolated from water	Validly published under the ICNP	Correct name	­	­	Bacillaceae	Aquibacillus halophilus Amoozegar et al. 2014	6	­	https://www.microbiologyresearch.org/content/journal/ijsem/10.1099/ijs.0.065375-0	Volume 64, part 11 of the IJSEM	Positive	Rods	Yes	NP	Mesophilic	NP	NP	Aerobic	Moderately halophilic	Chemoorganotrophic with aerobic respiratory metabolism	35.8-41.0	NP	[387]
Aquisalibacillus	Márquez et al. 2008	A rod living in salt water	Validly published under the ICNP	Correct name	­	­	Bacillaceae	Aquisalibacillus elongatus Márquez et al. 2008	1	­	https://www.microbiologyresearch.org/content/journal/ijsem/10.1099/ijs.0.65813-0	Volume 58, part 8 of the IJSEM	Negative	Rods	No	Non-motile	NP	NP	NP	Strictly aerobic	Moderately halophilic	NP	NP	NP	[388]
Aureibacillus	Liu et al. 2015	Golden rod	Validly published under the ICNP	Correct name	­	­	Bacillaceae	Aureibacillus halotolerans Liu et al. 2015	1	­	https://www.microbiologyresearch.org/content/journal/ijsem/10.1099/ijsem.0.000518	Volume 65, part 11 of the IJSEM	Positive	Rods	Yes	Motile	NP	NP	NP	Strictly aerobic	NP	NP	NP	NP	[389]
Bacillus	Cohn 1872 (Approved Lists 1980)	A small staff, a wand, a rod	Validly published under the ICNP	Correct name	"Pseudobacillus" Verma et al. 2019 "Maribacillus" Liu et al. 2019 "Quasibacillus" Verma et al. 2017	Heterotypic synonyms, not validly published	Bacillaceae	Bacillus subtilis (Ehrenberg 1835) Cohn 1872 (Approved Lists 1980)	616	40	Cohn F. Untersuchungen über Bakterien. In: Cohn F (eds), Beiträge zur Biologie der Pflanzen 1 (Heft 2), 1872, Max Müller, Breslau, 1875, p. 127-224.	Approved Lists 1980 IJSB	Positive or variable	Rod-shaped, straight or slightly curved, occurring singly and in pairs, some in chains, and occasionally as long filaments	Yes	Motile or non-motile	Vary appreciably between the strains of species, generally 10-45	NP	NP	Aerobic or facultatively anaerobic with a few strictly anaerobic species	Acidophilic to alkaliphilic, some strains are salt tolerant and some are halophilic, psychrophilic to thermophilic	Chemoorganotrophic, two species are facultative chemolithotrophs: prototrophs to auxotrophs requiring several growth factors	32-66	Some Species	[390]
Calculibacillus	Min et al. 2021	A small rod from a live coal	Validly published under the ICNP	Correct name	­	­	Bacillaceae	Calculibacillus koreensis Min et al. 2021	1	­	https://link.springer.com/article/10.1007/s12275-016-6086-8	198	Positive	Rod-shaped	No	Non-motile	Mesophilic	Neutrophilic	NP	Strictly anaerobic	NP	Chemotrophic with no fermentation metabolism	36.9	NP	[395]
Caldalkalibacillus	Xue et al. 2006	Bacillus living under hot and alkaline conditions	Validly published under the ICNP	Correct name	"Thermalkalibacillus" Zhao et al. 2006	Heterotypic synonym, not validly published	Bacillaceae	Caldalkalibacillus thermarum Xue et al. 2006	4	­	https://www.microbiologyresearch.org/content/journal/ijsem/10.1099/ijs.0.64105-0	Volume 56, part 6 of the IJSEM	Positive or variable	Rod-shaped	Some species form endospore	Motile or non-motile	20-65	7-10	NP	Strictly aerobic	Alkaliphilic, thermophilic	Chemoorganotrophic	NP	NP	[396]
Caldibacillus	Coorevits et al. 2012	Warm Bacillus, referring to the organism’s thermophily	Validly published under the ICNP	Correct name	­	­	Bacillaceae	Caldibacillus debilis (Banat et al. 2004) Coorevits et al. 2012	8	­	https://www.microbiologyresearch.org/content/journal/ijsem/10.1099/ijs.0.030346-0	Volume 62, part 7 of the IJSEM	Positive except C. debilis	Rods	Yes	Some motile	25-70	7-9.5	0-2.5	Aerobic or facultatively anaerobic	Halotolerant, mesophilic to obilgately thermophilic	NP	NP	NP	[397]
Calditerricola	Moriya et al. 2011	A dweller of a hot soil	Validly published under the ICNP	Correct name	­	­	Bacillaceae	Calditerricola satsumensis Moriya et al. 2011	2	­	https://www.microbiologyresearch.org/content/journal/ijsem/10.1099/ijs.0.018416-0	Volume 61, part 3 of the IJSEM	Negative	Long rods	No	NP	NP	NP	0.2-2	Aerobic	Extremely thermophilic	NP	NP	NP	[398]
Calidifontibacillus	Adiguzel et al. 2020	A rod isolated from hot spring	Validly published under the ICNP	Correct name	­	­	Bacillaceae	Calidifontibacillus erzurumensis Adiguzel et al. 2020	3	­	https://www.microbiologyresearch.org/content/journal/ijsem/10.1099/ijsem.0.004549	Volume 70, part 12 of the IJSEM	Positive	Short rod-shaped	Yes	Motile	NP	NP	NP	Aerobic	NP	NP	36-37	NP	[399]
Camelliibacillus	Lin et al. 2018	A rod from the tea plant	Validly published under the ICNP	Correct name	­	­	Bacillaceae	Camelliibacillus cellulosilyticus Lin et al. 2018	1	­	https://www.microbiologyresearch.org/content/journal/ijsem/10.1099/ijsem.0.002755	Volume 68, part 6 of the IJSEM	Positive	Rod-shaped	Yes	Non-motile	NP	NP	NP	Aerobic	NP	NP	53.5	NP	[400]
Cerasibacillus	Nakamura et al. 2004	A cherry Bacillus, as the appearance of its sporangium is cherry-like	Validly published under the ICNP	Correct name	­	­	Bacillaceae	Cerasibacillus quisquiliarum Nakamura et al. 2004	2	­	https://www.microbiologyresearch.org/content/journal/ijsem/10.1099/ijs.0.02883-0	Volume 54, part 4 of the IJSEM	Positive	Rod-shaped occurring as single rods, in pairs, or in short chains	Yes	Motile	30-55	7.5-10	NP	Strictly aerobic	NP	NP	33.9-41.8	NP	[402]
Compostibacillus	Yu et al. 2015	A rod-shaped bacterium from compost	Validly published under the ICNP	Correct name	­	­	Bacillaceae	Compostibacillus humi Yu et al. 2015	1	­	https://www.microbiologyresearch.org/content/journal/ijsem/10.1099/ijs.0.062869-0	Volume 65, part 2 of the IJSEM	Positive	Rod-shaped	Yes	Motile	NP	NP	NP	Facultatively anaerobic	Moderately thermophilic	NP	43.2-43.7	NP	[407]
Cytobacillus	Patel and Gupta 2020	A rod-shaped cell	Validly published under the ICNP	Correct name	­	­	Bacillaceae	Cytobacillus firmus (Bredemann and Werner 1933) Patel and Gupta 2020	14	­	https://www.microbiologyresearch.org/content/journal/ijsem/10.1099/ijsem.0.003775	Volume 70, part 1 of the IJSEM	Positive or variable	Rod-shaped	Yes	Mostly motile	10-45	NP	NP	Aerobic or facultatively anaerobic	Alkalitolerant, halotolerant	NP	NP	NP	[22]
Desertibacillus	Bhatt et al. 2017	A Bacillus-like organism isolated from desert	Validly published under the ICNP	Correct name	­	­	Bacillaceae	Desertibacillus haloalkaliphilus Bhatt et al. 2017	1	­	https://www.microbiologyresearch.org/content/journal/ijsem/10.1099/ijsem.0.002310	Volume 67, part 11 of the IJSEM	Positive	Rod-shaped	Yes	Non-motile	NP	NP	NP	Aerobic	Thermotolerant	NP	NP	NP	[410]
Domibacillus	Seiler et al. 2013	A Bacillus -like organism isolated from a house	Validly published under the ICNP	Correct name	­	­	Bacillaceae	Domibacillus robiginosus Seiler et al. 2013	9	­	https://www.microbiologyresearch.org/content/journal/ijsem/10.1099/ijs.0.044396-0	Volume 63, part 6 of the IJSEM	Positive	Rod-shaped	Yes	Motile	NP	NP	NP	Strictly aerobic	NP	NP	44.1±0.5	NP	[413]
Ectobacillus	Gupta et al. 2020	Outside of Bacillus	Validly published under the ICNP	Correct name	­	­	Bacillaceae	Ectobacillus panaciterrae (Ten et al. 2006) Gupta et al. 2020	5	­	https://www.microbiologyresearch.org/content/journal/ijsem/10.1099/ijsem.0.004475	volume 70, part 11 of the IJSEM	Positive except E. funiculus	Rods	Yes	Some motile	15-45	NP	NP	Aerobic or facultatively anaerobic	NP	NP	NP	NP	[26]
Evansella	Gupta et al. 2020	Named after the pioneering American microbiologist Dr Alice Catherine Evans (1881-1975, US Department of Agriculture) for her contributions in the field of bacteriology	Validly published under the ICNP	Correct name	­	­	Bacillaceae	Evansella cellulosilytica corrig. (Nogi et al. 2005) Gupta et al. 2020	9	­	https://www.microbiologyresearch.org/content/journal/ijsem/10.1099/ijsem.0.004475	Volume 70, part 11 of the IJSEM	Positive	Rods	Yes	Motile	15-60	NP	NP	Aerobic or facultatively anaerobic	NP	NP	NP	NP	[26]
Exiguobacterium	Collins et al. 1984	Small rod	Validly published under the ICNP	Correct name	­	­	Bacillaceae	Exiguobacterium aurantiacum Collins et al. 1984	24	­	https://www.microbiologyresearch.org/content/journal/micro/10.1099/00221287-129-7-2037	13	Positive	Ovoid or short rods occurring singly, in pairs, or chains	No	Motile	NP	NP	NP	Facultatively anaerobic	NP	NP	53.2-55.8	NP	[415]
Falsibacillus	Zhou et al. 2009	False Bacillus	Validly published under the ICNP	Correct name	­	­	Bacillaceae	Falsibacillus pallidus (Zhou et al. 2008) Zhou et al. 2009	2	­	https://www.microbiologyresearch.org/content/journal/ijsem/10.1099/ijs.0.014316-0	Volume 59, part 12 of the IJSEM	Positive	Rod-shaped	Yes	Motile	Mesophilic	Neutrophilic	NP	Aerobic	NP	NP	42.3	NP	[258]
Fermentibacillus	Hirota et al. 2016	Rod in fermentation process	Validly published under the ICNP	Correct name	­	­	Bacillaceae	Fermentibacillus polygoni Hirota et al. 2016	1	­	https://www.microbiologyresearch.org/content/journal/ijsem/10.1099/ijsem.0.001015	Volume 66, part 6 of the IJSEM	Positive	Rods	Yes	Motile	NP	NP	NP	Facultatively anaerobic	NP	NP	36-45	NP	[416]
Fictibacillus	Glaeser et al. 2013	False Bacillus	Validly published under the ICNP	Correct name	­	­	Bacillaceae	Fictibacillus barbaricus (Täubel et al. 2003) Glaeser et al. 2013	12	­	https://www.microbiologyresearch.org/content/journal/ijsem/10.1099/ijs.0.049171-0	Volume 63, part 8 of the IJSEM	Positive or variable	Rods which often form chains	Yes	NP	NP	NP	NP	Facultatively anaerobic	NP	NP	35.0-42	NP	[417]
Filobacillus	Schlesner et al. 2001	A thread-like rod	Validly published under the ICNP	Correct name	­	­	Bacillaceae	Filobacillus milosensis corrig. Schlesner et al. 2001	2	­	https://www.microbiologyresearch.org/content/journal/ijsem/10.1099/00207713-51-2-425	Volume 51, part 2 of the IJSEM	Negative, but the cell wall is of the Gram-positive type	Rod-shaped	Yes	Motile	Mesophilic	6.5–8.9	NP	Aerobic	Alkalitolerant, halophilic	Chemoorganotrophic	35	NP	[418]
Fredinandcohnia	Gupta et al. 2020	Named after German Biologist Prof. Ferdinand Cohn (1828–1898), one of the founders of modern bacteriology and microbiology, for his studies of algae, bacteria and fungi	Validly published under the ICNP	Correct name	Ferdinandcohnia Gupta et al. 2020	Homotypic synonym, orthographic variant	Bacillaceae	Fredinandcohnia humi corrig. (Heyrman et al. 2005) Gupta et al. 2020	4	­	https://www.microbiologyresearch.org/content/journal/ijsem/10.1099/ijsem.0.004475	Volume 70, part 11 of the IJSEM	Positive	Rod-shaped	Yes	Motile	5-47	0-5	0-5	Mainly aerobic, but some species are facultatively anaerobic	Halotolerant	NP	NP	NP	[26]
Geobacillus	Nazina et al. 2001	Earth or soil small rod	Validly published under the ICNP	Correct name	­	­	Bacillaceae	Geobacillus stearothermophilus (Donk 1920) Nazina et al. 2001	30	6	https://www.microbiologyresearch.org/content/journal/ijsem/10.1099/00207713-51-2-433	Volume 51, part 2 of the IJSEM	Positive or variable	Rod-shaped occurring either singly or in short chains	Yes	Motile or non-motile	37-75	6-8.5	NP	Aerobic or facultatively anaerobic	Obligately thermophilic	Chemoorganotrophic	48.2-58	NP	[421]
Geomicrobium	Echigo et al. 2010	A microbe from soil	Validly published under the ICNP	Correct name	­	­	Bacillaceae	Geomicrobium halophilum Echigo et al. 2010	2	­	https://www.microbiologyresearch.org/content/journal/ijsem/10.1099/ijs.0.013268-0	Volume 60, part 4 of the IJSEM	Positive	Bean-shaped, form irregular clusters with 2–20 cells	No	Non-motile	Mesophilic	NP	NP	Aerobic	Alkaliphilic, halophilic	NP	NP	NP	[422]
Gottfriedia	Gupta et al. 2020	Named after Christian Gottfried Ehrenberg (1795-1876), German Scientist and naturalist, who initially proposed the name Bacillus for rod-shaped bacteria, for his contributions on the studies of microscopic organisms	Validly published under the ICNP	Correct name	­	­	Bacillaceae	Gottfriedia luciferensis (Logan et al. 2002) Gupta et al. 2020	4	­	https://www.microbiologyresearch.org/content/journal/ijsem/10.1099/ijsem.0.004475	Volume 70, part 11 of the IJSEM	Positive or variable	Rods	Yes	Some motile	15-45	NP	NP	Aerobic or facultatively anaerobic	NP	NP	NP	NP	[26]
Gracilibacillus	Wainø et al. 1999	The slender Bacillus/rod	Validly published under the ICNP	Correct name	­	­	Bacillaceae	Gracilibacillus halotolerans Wainø et al. 1999	25	­	https://www.microbiologyresearch.org/content/journal/ijsem/10.1099/00207713-49-2-821	Volume 49, part 2 of the IJSB	Positive	Rods or filaments	Yes	Motile	NP	NP	0-20	Aerobic	Halotolerant	Chemoorganotrophic	35.8-39.4	NP	[425]
Halalkalibacillus	Echigo et al. 2007	Briny and alkaline media loving rods	Validly published under the ICNP	Correct name	­	­	Bacillaceae	Halalkalibacillus halophilus Echigo et al. 2007	2	­	https://www.microbiologyresearch.org/content/journal/ijsem/10.1099/ijs.0.64830-0	Volume 57, part 5 of the IJSEM	Positive	Rod-shaped	Yes	Motile	Mesophilic	NP	NP	Aerobic	Alkaliphilic, halophilic	NP	NP	NP	[426]
Halalkalibacter	Joshi et al. 2022	Briny and alkaline media-loving rod-, shaped cells	Validly published under the ICNP	Correct name	­	­	Bacillaceae	Halalkalibacter krulwichiae (Yumoto et al. 2003) Joshi et al. 2022	10	­	https://www.frontiersin.org/articles/10.3389/fmicb.2021.722369/full	203	Variable	Rod-shaped	Yes	Motile or non-motile	10-50	6.5-12.5	NP	Aerobic or facultatively anaerobic	Alkaliphilic, halotolerant	NP	34.4-46.3	NP	[378]
Halalkalibacterium	Joshi et al. 2022	Bacterium living under alkaline saline conditions	Validly published under the ICNP	Correct name	­	­	Bacillaceae	Halalkalibacterium halodurans (Nielsen et al. 1995) Joshi et al. 2022	3	­	https://www.frontiersin.org/articles/10.3389/fmicb.2021.722369/full	203	Variable	Rod-shaped	Yes	Motile	15-60	6-11	NP	Aerobic or facultatively anaerobic	Alkaliphilic, halotolerant	NP	40.76-43.9	NP	[378]
Halobacillus	Spring et al. 1996	A salt[-loving] rod	Validly published under the ICNP	Correct name	­	­	Bacillaceae	Halobacillus halophilus (Claus et al. 1984) Spring et al. 1996	29	­	https://www.microbiologyresearch.org/content/journal/ijsem/10.1099/00207713-46-2-492	Volume 46, part 2 of the IJSB	Positive	Spherical to oval cellsoccurring singly, in pairs, or aggregates (packets of four or more cells) or straight rod-shaped cells with pointed ends occurring singly, in pairs, or short chains	Yes	Motile by tumbling	NP	NP	NP	Strictly aerobic	Moderately halophilic	Chemoorganotrophic with respiratory metabolism	40-43	NP	[427]
Halolactibacillus	Ishikawa et al. 2005	Salt (loving) lactic acid rodlet	Validly published under the ICNP	Correct name	­	­	Bacillaceae	Halolactibacillus halophilus Ishikawa et al. 2005	3	­	https://www.microbiologyresearch.org/content/journal/ijsem/10.1099/ijs.0.63713-0	Volume 55, part 6 of the IJSEM	Positive	Straight rods, occurring singly, in pairs or in short chains, and elongated	No	Motile	Mesophilic	6-10	0-25.5	Facultatively anaerobic	Alkaliphilic, slightly halophilic and highly halotolerant	NP	38.5-40.7	NP	[428]
Heyndrickxia	Gupta et al. 2020	Named for Prof. Marc Heyndrickx (University of Gent) for his many contributions to Microbiology and studies on Bacillus species	Validly published under the ICNP	Correct name	­	­	Bacillaceae	Heyndrickxia oleronia (Kuhnigk et al. 1996) Gupta et al. 2020	3	­	https://www.microbiologyresearch.org/content/journal/ijsem/10.1099/ijsem.0.004475	Volume 70, part 11 of the IJSEM	Negative except H. sporothermodurans	Rod-shaped	Yes	Motile	20-55	NP	NP	Aerobic	NP	NP	NP	NP	[26]
Hydrogenibacillus	Kämpfer et al. 2013	Hydrogen Bacillus, referring to the ability of the organisms to oxidize hydrogen	Validly published under the ICNP	Correct name	­	­	Bacillaceae	Hydrogenibacillus schlegelii (Schenk and Aragno 1981) Kämpfer et al. 2013	1	­	https://www.microbiologyresearch.org/content/journal/ijsem/10.1099/ijs.0.045146-0	Volume 63, part 5 of the IJSEM	Variable	Long straight rods	NP	NP	42-75	4.2-7.5	NP	NP	Thermoacidophilic	NP	67-68	NP	[430]
Lederbergia	Gupta et al. 2020	Named after American Microbiologist Prof. Esther Miriam Zimmer Lederberg (1922-2006) for her pioneering contributions in the fields of bacterial genetics and microbiology	Validly published under the ICNP	Correct name	­	­	Bacillaceae	Lederbergia galactosidilytica corrig. (Heyndrickx et al. 2004) Gupta et al. 2020	10	­	https://www.microbiologyresearch.org/content/journal/ijsem/10.1099/ijsem.0.004475	Volume 70, part 11 of the IJSEM	Positive or variable	Rod-shaped	Yes	Motile	NP	NP	NP	Aerobic or facultatively anaerobic	NP	NP	NP	NP	[26]
Lentibacillus	Yoon et al. 2002	Slowly growing Bacillus	Validly published under the ICNP	Correct name	­	­	Bacillaceae	Lentibacillus salicampi Yoon et al. 2002	22	­	https://www.microbiologyresearch.org/content/journal/ijsem/10.1099/00207713-52-6-2043	Volume 52, part 6 of the IJSEM	Variable	Rod-shaped	Yes	Motile or non-motile	NP	NP	NP	NP	Moderately to extremely halophilic	NP	42.0-44.0	NP	[438]
Litchfieldia	Gupta et al. 2020	Named after Dr Carol D. Litchfield (1936-2012), a prominent American marine microbiologist and ecologist	Validly published under the ICNP	Correct name	­	­	Bacillaceae	Litchfieldia alkalitelluris (Lee et al. 2008) Gupta et al. 2020	3	­	https://www.microbiologyresearch.org/content/journal/ijsem/10.1099/ijsem.0.004475	Volume 70, part 11 of the IJSEM	Positive	Rods	Yes	Motile	10-40	7-10	0-4	Aerobic or facultatively anaerobic	Slightly halophilic	NP	NP	NP	[26]
Litoribacterium	Mahmoud et al. 2021	Small rod isolated from shore	Validly published under the ICNP	Correct name	­	­	Bacillaceae	Litoribacterium kuwaitense Mahmoud et al. 2021	1	­	https://www.microbiologyresearch.org/content/journal/ijsem/10.1099/ijsem.0.004792	Volume 71, part 4 of the IJSEM	Positive	Rods	Yes	Non-motile	NP	NP	NP	Strictly aerobic	NP	NP	NP	NP	[441]
Lottiidibacillus	Liu et al. 2020	A rod from Lottiidae limpets	Validly published under the ICNP	Correct name	­	­	Bacillaceae	Lottiidibacillus patelloidae Liu et al. 2020	1	­	https://link.springer.com/article/10.1007/s10482-018-01213-z	196	Positive	Filamentous	No	Non-motile	NP	NP	NP	Strictly aerobic	NP	NP	35.3	NP	[443]
Margalitia	Gupta et al. 2020	Named after Prof. Joel Margalit (1933-2011, Ben-Gurion University, Israel), who discovered the insecticide action of Bacillus thuringiensis var. israelensis, used for controlling mosquitoes and black flies, which serve as vectors for many diseases	Validly published under the ICNP	Correct name	­	­	Bacillaceae	Margalitia shackletonii (Logan et al. 2004) Gupta et al. 2020	2	­	https://www.microbiologyresearch.org/content/journal/ijsem/10.1099/ijsem.0.004475	Volume 70, part 11 of the IJSEM	Positive or variable	Rod-shaped	Yes	Motile	20-55	NP	NP	Aerobic	NP	NP	NP	NP	[26]
Marinococcus	Hao et al. 1985	Marine coccus	Validly published under the ICNP	Correct name	­	­	Bacillaceae	Marinococcus halophilus (Novitsky and Kushner 1976) Hao et al. 1985	7	­	https://www.jstage.jst.go.jp/article/jgam1955/30/6/30_6_449/_article	19	Positive	Spherical cells occurring singly, in pairs, tetrads, or clumps	No	Motile	NP	NP	NP	Strictly Aerobic	Moderately halophilic	Chemoorganotrophic	43.9-48.5	NP	[450]
Melghiribacillus	Addou et al. 2015	A rod from Chott Melghir, where the type strain of the type species was isolated	Validly published under the ICNP	Correct name	­	­	Bacillaceae	Melghiribacillus thermohalophilus Addou et al. 2015	1	­	https://www.microbiologyresearch.org/content/journal/ijsem/10.1099/ijs.0.000075	Volume 65, part 4 of the IJSEM	Positive	Filamentous	Yes	Non-motile	NP	NP	NP	Aerobic	Moderately halophilic, Thermophilic	NP	41.9	NP	[452]
Mesobacillus	Patel and Gupta 2020	In between other Bacillus	Validly published under the ICNP	Correct name	­	­	Bacillaceae	Mesobacillus jeotgali (Yoon et al. 2001) Patel and Gupta 2020	16	­	https://www.microbiologyresearch.org/content/journal/ijsem/10.1099/ijsem.0.003775	Volume 70, part 1 of the IJSEM	Positive or variable	Rod-shaped	Yes	Motile or non-motile	10-45	NP	NP	Aerobic or facultatively anaerobic	Halotolerant to halophilic	NP	NP	NP	[22]
Metabacillus	Patel and Gupta 2020	A genus besides Bacillus	Validly published under the ICNP	Correct name	­	­	Bacillaceae	Metabacillus fastidiosus (den Dooren de Jong 1929) Patel and Gupta 2020	19	­	https://www.microbiologyresearch.org/content/journal/ijsem/10.1099/ijsem.0.003775	Volume 70, part 1 of the IJSEM	Positive or variable	Rod-shaped	Yes except M. weihaiensis	Mostly motile	4-45	NP	NP	Aerobic	Moderately halotolerant	NP	NP	NP	[22]
Microaerobacter	Khelifi et al. 2011	Able to live in the presence of small quantities of O2	Validly published under the ICNP	Correct name	­	­	Bacillaceae	Microaerobacter geothermalis Khelifi et al. 2011	1	­	https://link.springer.com/article/10.1007/s00792-010-0308-5	137	Positive	Rods appearing mostly singly	No	Motile	NP	Neutrophilic	NP	Anaerobic and microaerophilic	Halotolerant, thermophilic	Chemoorganotrophic, lithotrophic (hydrogen oxidation in the presence of yeast extract) only under anaerobic conditions	NP	NP	[454]
Natribacillus	Echigo et al. 2012	Sodium (-requiring) rod, referring to the high sodium ion requirement and the cell shape	Validly published under the ICNP	Correct name	­	­	Bacillaceae	Natribacillus halophilus Echigo et al. 2012	1	­	https://www.microbiologyresearch.org/content/journal/ijsem/10.1099/ijs.0.028506-0	Volume 62, part 2 of the IJSEM	Positive	Rod-shaped	Yes	Motile	Mesophilic	NP	NP	Aerobic	Alkalitolerant, halophilic	NP	NP	NP	[455]
Natronobacillus	Sorokin et al. 2009	Soda-loving rod	Validly published under the ICNP	Correct name	­	­	Bacillaceae	Natronobacillus azotifigens Sorokin et al. 2009	1	­	https://link.springer.com/article/10.1007/s00792-008-0188-0	125	Positive	Rod-shaped	Yes	Motile	NP	NP	NP	Aerotolerant	Extremely sulfide-tolerant, natronophilic	Obligately fermentative metabolism, Diazotrophic	NP	NP	[456]
Neobacillus	Patel and Gupta 2020	New Bacillus	Validly published under the ICNP	Correct name	­	­	Bacillaceae	Neobacillus niacini (Nagel and Andreesen 1991) Patel and Gupta 2020	20	­	https://www.microbiologyresearch.org/content/journal/ijsem/10.1099/ijsem.0.003775	Volume 70, part 1 of the IJSEM	Positive or variable	Rod-shaped	Yes	Motile or non-motile	NP	NP	NP	Aerobic or facultatively anaerobic	NP	NP	NP	NP	[22]
Niallia	Gupta et al. 2020	Named for the British microbiologist Prof. Niall A. Logan, Glasgow Caledonian University, for his many contributions to the systematics and uses of the members of the genus Bacillus	Validly published under the ICNP	Correct name	­	­	Bacillaceae	Niallia circulans (Jordan 1890) Gupta et al. 2020	6	­	https://www.microbiologyresearch.org/content/journal/ijsem/10.1099/ijsem.0.004475	Volume 70, part 11 of the IJSEM	Positive	Rod-shaped, fusiform-shaped for N. tuaregi	Yes except N. tuaregi	Motile	NP	NP	NP	Facultatively anaerobic	NP	NP	NP	N. circulans as opportunistic pathogen	[26]
Oceanobacillus	Lu et al. 2002	The ocean Bacillus/rod	Validly published under the ICNP	Correct name	­	­	Bacillaceae	Oceanobacillus iheyensis Lu et al. 2002	38	2	https://academic.oup.com/femsle/article/205/2/291/521854?login=false	85	Positive	Rods	Yes	Motile	15-42	NP	NP	Strictly aerobic or facultatively anaerobic	Facultatively alkaliphilic, extremely halotolerant	Chemoorganotrophic	35.8	NP	[459]
Ornithinibacillus	Mayr et al. 2006	A rod with ornithine	Validly published under the ICNP	Correct name	­	­	Bacillaceae	Ornithinibacillus bavariensis Mayr et al. 2006	12	­	https://www.microbiologyresearch.org/content/journal/ijsem/10.1099/ijs.0.64038-0	Volume 56, part 6 of the IJSEM	NP	NP	NP	NP	NP	NP	NP	NP	Halotolerant to moderately halophilic	NP	36-41	NP	[460]
Paenalkalicoccus	Xu et al. 2022	Almost Alkalicoccus	Validly published under the ICNP	Correct name	­	­	Bacillaceae	Paenalkalicoccus suaedae Xu et al. 2022	1	­	https://www.microbiologyresearch.org/content/journal/ijsem/10.1099/ijsem.0.005337	­	Positive	Rods	Yes	Motile	NP	NP	NP	NP	NP	NP	NP	NP	[463]
Parageobacillus	Aliyu et al. 2019	A genus nearest to Geobacillus	Validly published under the ICNP	Correct name	"Parageobacillus" Aliyu et al. 2016	Homotypic synonym, not validly published	Bacillaceae	Parageobacillus thermoglucosidasius (Suzuki 1984) Aliyu et al. 2019	10	­	https://www.sciencedirect.com/science/article/pii/S0723202018302704?via%3Dihub	185	NP	NP	NP	NP	NP	NP	NP	NP	NP	NP	NP	NP	[468]
Paraliobacillus	Ishikawa et al. 2003	Rod inhabiting littoral [marine] environment	Validly published under the ICNP	Correct name	­	­	Bacillaceae	Paraliobacillus ryukyuensis Ishikawa et al. 2003	5	­	https://www.jstage.jst.go.jp/article/jgam/48/5/48_5_269/_article	91	Positive	Rods	Yes	Motile	NP	NP	NP	Facultatively anaerobic	Slightly alkaliphilic, slightly halophilic and extremely halotolerant	NP	35.6	NP	[469]
Paralkalibacillus	Hirota et al. 2017	Resembling the genus Alkalibacillus	Validly published under the ICNP	Correct name	­	­	Bacillaceae	Paralkalibacillus indicireducens Hirota et al. 2017	1	­	https://www.microbiologyresearch.org/content/journal/ijsem/10.1099/ijsem.0.002248	Volume 67, part 10 of the IJSEM	Positive	Rods	Yes	Motile	NP	NP	NP	Facultatively anaerobic	NP	NP	36-46	NP	[305]
Paucisalibacillus	Nunes et al. 2006	A rod that needs only small amounts of salt	Validly published under the ICNP	Correct name	­	­	Bacillaceae	Paucisalibacillus globulus Nunes et al. 2006	2	­	https://www.microbiologyresearch.org/content/journal/ijsem/10.1099/ijs.0.64261-0	Volume 56, part 8 of the IJSEM	Positive	Rod-shaped	Yes	Motile	NP	NP	NP	Strictly aerobic	NP	NP	NP	NP	[471]
Pelagirhabdus	Sultanpuram et al. 2016	Rod-shaped bacterium isolated from the sea	Validly published under the ICNP	Correct name	­	­	Bacillaceae	Pelagirhabdus alkalitolerans Sultanpuram et al. 2016	2	­	https://www.microbiologyresearch.org/content/journal/ijsem/10.1099/ijsem.0.000678	Volume 66, part 1 of the IJSEM	Positive	Rod-shaped	No	Motile or non-motile	NP	NP	NP	Facultatively anaerobic	NP	NP	40.8-41.5	NP	[472]
Peribacillus	Patel and Gupta 2020	A genus about or nearby Bacillus	Validly published under the ICNP	Correct name	­	­	Bacillaceae	Peribacillus simplex (Priest et al. 1989) Patel and Gupta 2020	19	­	https://www.microbiologyresearch.org/content/journal/ijsem/10.1099/ijsem.0.003775	Volume 70, part 1 of the IJSEM	Positive or variable	Rod-shaped	Yes	Mostly motile	3-45	NP	NP	Aerobic or facultatively anaerobic	NP	NP	NP	NP	[22]
Piscibacillus	Tanasupawat et al. 2007	Arod from fish	Validly published under the ICNP	Correct name	­	­	Bacillaceae	Piscibacillus salipiscarius Tanasupawat et al. 2007	2	­	https://www.microbiologyresearch.org/content/journal/ijsem/10.1099/ijs.0.64945-0	Volume 57, part 7 of the IJSEM	Positive	Rods	Yes	Motile	NP	NP	NP	NP	NP	NP	NP	NP	[473]
Polygonibacillus	Hirota et al. 2016	A rod from Polygonum	Validly published under the ICNP	Correct name	­	­	Bacillaceae	Polygonibacillus indicireducens Hirota et al. 2016	1	­	https://www.microbiologyresearch.org/content/journal/ijsem/10.1099/ijsem.0.001405	Volume 66, part 11 of the IJSEM	Positive	Rods	Yes	Motile	NP	NP	NP	Facultatively anaerobic	NP	NP	36-44	NP	[477]
Pontibacillus	Lim et al. 2005	Bacillus pertaining to the sea	Validly published under the ICNP	Correct name	­	­	Bacillaceae	Pontibacillus chungwhensis Lim et al. 2005	7	­	https://www.microbiologyresearch.org/content/journal/ijsem/10.1099/ijs.0.63315-0	Volume 55, part 1 of the IJSEM	Positive	Rods	Yes	Motile	NP	NP	NP	Strictly aerobic	Moderately halophilic	NP	40.8-41.5	NP	[478]
Pradoshia	Saha et al. 2019	From the name Pradosh, honouring late Dr Pradosh Roy, an eminent Indian microbiologist recognized for his pioneering contributions in the field of genetics and taxonomy of sulfur-oxidizing chemolithotrophic bacteria	Validly published under the ICNP	Correct name	­	­	Bacillaceae	Pradoshia eiseniae Saha et al. 2019	1	­	https://www.microbiologyresearch.org/content/journal/ijsem/10.1099/ijsem.0.003304	Volume 69, part 5 of the IJSEM	Positive	Short rod-shaped	Yes	Motile	4-42	NP	NP	NP	NP	NP	42.5	NP	[479]
Priestia	Gupta et al. 2020	Named for the British microbiologist Prof. Fergus G. Priest (Heriot-Watt University, Edinbugth; 1948-2019) for his many contributions to the systematics and uses of the members of the genus Bacillus	Validly published under the ICNP	Correct name	­	­	Bacillaceae	Priestia megaterium (de Bary 1884) Gupta et al. 2020	11	­	https://www.microbiologyresearch.org/content/journal/ijsem/10.1099/ijsem.0.004475	Volume 70, part 11 of the IJSEM	Positive or variable	Rod-shaped	Yes	Motile	5-48	NP	NP	Aerobic	NP	NP	NP	NP	[26]
Pseudalkalibacillus	Joshi et al. 2022	A false Alkalibacillus because it only tolerates alkaline pH but does not grow optimally at higher pH	Validly published under the ICNP	Correct name	­	­	Bacillaceae	Pseudalkalibacillus decolorationis (Heyrman et al. 2003) Joshi et al. 2022	7	­	https://www.frontiersin.org/articles/10.3389/fmicb.2021.722369/full	203	Positive or variable	Rod-shaped	Yes	Motile or non-motile	4-50	5-10	NP	Aerobic, facultatively anaerobic, or anaerobic	Alkalitolerant, halotolerant	NP	37-40.9	NP	[378]
Pseudogracilibacillus	Glaeser et al. 2014	the false Gracilibacillus	Validly published under the ICNP	Correct name	­	­	Bacillaceae	Pseudogracilibacillus auburnensis Glaeser et al. 2014	3	­	https://www.microbiologyresearch.org/content/journal/ijsem/10.1099/ijs.0.064584-0	Volume 64, part 7 of the IJSEM	Positive or variable	Rods	Yes	NP	NP	NP	NP	Facultatively anaerobic	Low salt tolerance	NP	34	NP	[480]
Pseudoneobacillus	Kämpfer et al. 2022	False Neobacillus	Validly published under the ICNP	Correct name	­	­	Bacillaceae	Pseudoneobacillus rhizosphaerae Kämpfer et al. 2022	1	­	https://www.microbiologyresearch.org/content/journal/ijsem/10.1099/ijsem.0.005367	­	Positive	Rods	Yes	Non-motile	NP	NP	NP	Facultatively anaerobic	NP	NP	NP	NP	[481]
Pueribacillus	Wang et al. 2018	A rod belonging to the family Bacillaceae and isolated from Pu’er tea	Validly published under the ICNP	Correct name	­	­	Bacillaceae	Pueribacillus theae Wang et al. 2018	1	­	https://www.microbiologyresearch.org/content/journal/ijsem/10.1099/ijsem.0.002913	Volume 68, part 9 of the IJSEM	Positive	Rod-shaped	Yes	NP	NP	NP	NP	Aerobic	NP	NP	40	NP	[483]
Radiobacillus	Li et al. 2020	A rod related to radiation	Validly published under the ICNP	Correct name	­	­	Bacillaceae	Radiobacillus deserti Li et al. 2020	1	­	https://www.microbiologyresearch.org/content/journal/ijsem/10.1099/ijsem.0.004536	Volume 70, part 12 of the IJSEM	Positive	Rod-shaped	Yes	Non-motile	NP	NP	NP	Aerobic	NP	NP	38.5	NP	[484]
Robertmurraya	Gupta et al. 2020	Named after the Canadian microbiologist Dr Robert G. E. Murray, University of Western Ontario, for his contributions and leadership in the field of bacterial taxonomy	Validly published under the ICNP	Correct name	­	­	Bacillaceae	Robertmurraya siralis (Pettersson et al. 2000) Gupta et al. 2020	7	­	https://www.microbiologyresearch.org/content/journal/ijsem/10.1099/ijsem.0.004475	Volume 70, part 11 of the IJSEM	Positive	Rod-shaped	Yes	Motile	NP	NP	NP	Aerobic	NP	NP	NP	NP	[26]
Rossellomorea	Gupta et al. 2020	Named for the Spanish microbiologist Prof. Ramon Rossello-Móra, Universitat de les illes Balears, Spain, for his work on microbial diversity and systematics in diverse habitats and his contributions to these fields as editor of the journal of Systematic and Applied Microbiology	Validly published under the ICNP	Correct name	­	­	Bacillaceae	Rossellomorea aquimaris (Yoon et al. 2003) Gupta et al. 2020	6	­	https://www.microbiologyresearch.org/content/journal/ijsem/10.1099/ijsem.0.004475	Volume 70, part 11 of the IJSEM	Positive or variable	Rod-shaped	Yes	Motile	NP	NP	NP	Aerobic	Moderately halophilic or halotolerant	NP	NP	NP	[26]
Saccharococcus	Nystrand 1984	The sugar coccus, a coccus isolated from beet sugar extraction	Validly published under the ICNP	Correct name	­	­	Bacillaceae	Saccharococcus thermophilus Nystrand 1984	2	­	https://www.sciencedirect.com/science/article/abs/pii/S0723202084800211?via%3Dihub	16	Positive	Spherical cells occurring in irregular clusters	No	Non-motile	NP	NP	NP	Aerobic	Thermophilic	Heterotrophic	48	NP	[488]
Salibacterium	Reddy et al. 2015	A rod from salt	Validly published under the ICNP	Correct name	­	­	Bacillaceae	Salibacterium halotolerans Reddy et al. 2015	7	­	https://www.microbiologyresearch.org/content/journal/ijsem/10.1099/ijsem.0.000572	Volume 65, part 11 of the IJSEM	Positive	Rod-shaped	No	Non-motile	NP	NP	NP	Facultatively anaerobic	NP	NP	48-48.9	NP	[489]
Salicibibacter	Jang et al. 2021	A rod from salted food	Validly published under the ICNP	Correct name	­	­	Bacillaceae	Salicibibacter kimchii Jang et al. 2021	4	­	https://link.springer.com/article/10.1007/s12275-018-8518-0	198	Positive	Rod-shaped	NP	Non-motile	NP	NP	NP	Aerobic	Alkalitolerant, halophilic	NP	NP	NP	[490]
Salimicrobium	Yoon et al. 2007	A salt microbe	Validly published under the ICNP	Correct name	­	­	Bacillaceae	Salimicrobium album (Hao et al. 1985) Yoon et al. 2007	7	­	https://www.microbiologyresearch.org/content/journal/ijsem/10.1099/ijs.0.65003-0	Volume 57, part 10 of the IJSEM	Positive	Rods or cocci	No	NP	NP	NP	NP	Strictly aerobic	NP	NP	44.9-51.5	NP	[491]
Salinibacillus	Ren and Zhou 2005	Salted rod, salt (-loving) bacterium	Validly published under the ICNP	Correct name	­	­	Bacillaceae	Salinibacillus aidingensis Ren and Zhou 2005	3	­	https://www.microbiologyresearch.org/content/journal/ijsem/10.1099/ijs.0.63287-0	Volume 55, part 2 of the IJSEM	Positive	Rods	NP	Motile	NP	NP	NP	Strictly aerobic	Moderately halophilic	NP	NP	NP	[492]
Salipaludibacillus	Sultanpuram and Mothe 2016	A rod from a salt marsh	Validly published under the ICNP	Correct name	­	­	Bacillaceae	Salipaludibacillus aurantiacus Sultanpuram and Mothe 2016	5	­	https://www.microbiologyresearch.org/content/journal/ijsem/10.1099/ijsem.0.001117	Volume 66, part 7 of the IJSEM	Positive	Rod-shaped	Yes	Non-motile	NP	NP	NP	Aerobic or facultatively anaerobic	NP	NP	39.3-42.4	NP	[495]
Salirhabdus	Albuquerque et al. 2007	A rod that grows in salt	Validly published under the ICNP	Correct name	­	­	Bacillaceae	Salirhabdus euzebyi Albuquerque et al. 2007	2	­	https://www.microbiologyresearch.org/content/journal/ijsem/10.1099/ijs.0.64999-0	Volume 57, part 7 of the IJSEM	Positive	Rod-shaped	Yes	NP	NP	NP	NP	Strictly aerobic	NP	NP	NP	NP	[496]
Salisediminibacterium	Jiang et al. 2012	A rod from salt sediment	Validly published under the ICNP	Correct name	­	­	Bacillaceae	Salisediminibacterium halotolerans Jiang et al. 2012	5	­	https://www.microbiologyresearch.org/content/journal/ijsem/10.1099/ijs.0.034488-0	Volume 62, part 9 of the IJSEM	Positive	Rods	Some species form endospore	Motile or non-motile	NP	NP	NP	Facultatively anaerobic	Alkalitolerant, halophilic	NP	NP	NP	[497]
Saliterribacillus	Amoozegar et al. 2013	A rod isolated from salt and soil, i.e. isolated from saline soil	Validly published under the ICNP	Correct name	­	­	Bacillaceae	Saliterribacillus persicus Amoozegar et al. 2013	1	­	https://www.microbiologyresearch.org/content/journal/ijsem/10.1099/ijs.0.041640-0	Volume 63, part 1 of the IJSEM	Positive	Rod-shaped	Yes	Motile	Mesophilic	NP	NP	Strictly aerobic	Moderately halophilic	Chemoorganotrophic with aerobic respiratory metabolism	NP	NP	[498]
Salsuginibacillus	Carrasco et al. 2007	A rod living in salted water	Validly published under the ICNP	Correct name	­	­	Bacillaceae	Salsuginibacillus kocurii Carrasco et al. 2007	2	­	https://www.microbiologyresearch.org/content/journal/ijsem/10.1099/ijs.0.65136-0	Volume 57, part 10 of the IJSEM	Positive	Rod-shaped occurring singly or in pairs	Yes	Motile	NP	NP	NP	Aerobic	Alkalitolerant, moderately halophilic	NP	NP	NP	[499]
Schinkia	Gupta et al. 2020	Named for the German microbiologist Prof. Bernard Schink, University of Konstanz, for his studies of diverse microorganisms and his contributions in the discipline of microbial taxonomy	Validly published under the ICNP	Correct name	­	­	Bacillaceae	Schinkia azotoformans (Pichinoty et al. 1983) Gupta et al. 2020	2	­	https://www.microbiologyresearch.org/content/journal/ijsem/10.1099/ijsem.0.004475	Volume 70, part 11 of the IJSEM	Positive	Rods	Yes	Motile	20-46	NP	NP	Aerobic or facultatively anaerobic	NP	NP	NP	NP	[26]
Sediminibacillus	Carrasco et al. 2008	A rod living in sediment	Validly published under the ICNP	Correct name	­	­	Bacillaceae	Sediminibacillus halophilus Carrasco et al. 2008	4	­	https://www.microbiologyresearch.org/content/journal/ijsem/10.1099/ijs.0.65790-0	Volume 58, part 8 of the IJSEM	Positive	Rod-shaped occurring singly, in pairs or in short chains	No	Motile	NP	NP	NP	Facultatively anaerobic	Moderately halophilic	NP	NP	NP	[502]
Shouchella	Joshi et al. 2022	Named after Dr. Yogesh Shouche, an eminent Indian microbiologist and taxonomist who has made a significant contribution in the field of microbial systematics and genomics of extremophilic bacteria from various extreme environments	Validly published under the ICNP	Correct name	­	­	Bacillaceae	Shouchella clausii (Nielsen et al. 1995) Joshi et al. 2022	13	­	https://www.frontiersin.org/articles/10.3389/fmicb.2021.722369/full	203	Positive	Rod-shaped	Yes	Motile or non-motile	4-50	6.5-11	NP	Aerobic with few facultatively anaerobic species	Alkalitolerant, moderately halophilic	NP	39.7-54	NP	[378]
Siminovitchia	Gupta et al. 2020	Named for the Canadian Geneticist Prof. Louis Siminovitch (University of Toronto), for his work on the discovery of bacteriophage lysogeny and for his seminal contributions on advancement of the field of Medical Genetics in Canada	Validly published under the ICNP	Correct name	­	­	Bacillaceae	Siminovitchia fordii (Scheldeman et al. 2004) Gupta et al. 2020	8	­	https://www.microbiologyresearch.org/content/journal/ijsem/10.1099/ijsem.0.004475	Volume 70, part 11 of the IJSEM	Variable	Rod-shaped	Yes	Motile	NP	NP	NP	Aerobic	NP	NP	NP	NP	[26]
Sinibacillus	Yang and Zhou 2014	A rod-shaped microbe isolated from China	Validly published under the ICNP	Correct name	­	­	Bacillaceae	Sinibacillus soli Yang and Zhou 2014	1	­	https://www.microbiologyresearch.org/content/journal/ijsem/10.1099/ijs.0.055608-0	Volume 64, part 5 of the IJSEM	Positive	Rods occurring singly or in short chains	Yes	Motile	NP	NP	NP	Facultatively anaerobic	Moderately thermophilic	NP	43.7-44.1	NP	[504]
Sinobaca	Li et al. 2008	Coccus-shaped microbe isolated from places in China	Validly published under the ICNP	Correct name	Sinococcus Li et al. 2006	Homotypic synonym, validly published under the ICNP, illegitimate name	Bacillaceae	Sinobaca qinghaiensis (Li et al. 2006) Li et al. 2008	1	­	https://www.microbiologyresearch.org/content/journal/ijsem/10.1099/ijs.0.65792-0	Volume 58, part 2 of the IJSEM	Positive	Cocci	No	Motile	NP	NP	NP	Strictly aerobic	NP	NP	47	NP	[505]
Streptohalobacillus	Wang et al. 2011	A pliant or bent, salt (-loving) rod	Validly published under the ICNP	Correct name	­	­	Bacillaceae	Streptohalobacillus salinus Wang et al. 2011	1	­	https://www.microbiologyresearch.org/content/journal/ijsem/10.1099/ijs.0.025338-0	Volume 61, part 5 of the IJSEM	Positive	Rods occurring singly, in pairs or in short or long chains	No	Motile	NP	NP	NP	Facultatively anaerobic	NP	NP	NP	NP	[511]
Sutcliffiella	Gupta et al. 2020	Named for the British microbiologist Prof. Iain Sutcliffe (University of Northumbria, Newcastle upon Tyne) for his work on microbial cell envelope and lipoproteins and his contributions towards advancement of the discipline of Microbial taxonomy as long-serving Editor of the Antonie van Leeuwenhoek	Validly published under the ICNP	Correct name	­	­	Bacillaceae	Sutcliffiella cohnii (Spanka and Fritze 1993) Gupta et al. 2020	6	­	https://www.microbiologyresearch.org/content/journal/ijsem/10.1099/ijsem.0.004475	Volume 70, part 11 of the IJSEM	Positive	Rod-shaped	Yes	Some motile	10-40	NP	NP	Aerobic or facultatively anaerobic	NP	NP	NP	NP	[26]
Swionibacillus	Li et al. 2017	A bacterial genus from the south-west Indian Ocean	Validly published under the ICNP	Correct name	­	­	Bacillaceae	Swionibacillus sediminis Li et al. 2017	1	­	https://www.microbiologyresearch.org/content/journal/ijsem/10.1099/ijsem.0.002133	Volume 67, part 9 of the IJSEM	Negative	Rods	Yes	Non-motile	NP	NP	NP	Strictly aerobic	NP	NP	NP	NP	[513]
Tenuibacillus	Ren and Zhou 2005	A slender rod	Validly published under the ICNP	Correct name	­	­	Bacillaceae	Tenuibacillus multivorans Ren and Zhou 2005	2	­	https://www.microbiologyresearch.org/content/journal/ijsem/10.1099/ijs.0.63180-0	Volume 55, part 1 of the IJSEM	Positive	Rod-shaped	Yes	Motile	NP	NP	NP	Aerobic	NP	Organotrophic	36.5-37	NP	[514]
Tepidibacillus	Slobodkina et al. 2014	A small rod from a warm habitat	Validly published under the ICNP	Correct name	­	­	Bacillaceae	Tepidibacillus fermentans Slobodkina et al. 2014	3	­	https://link.springer.com/article/10.1007/s00792-013-0564-2	155	Positive	Rods	Yes	Motile	NP	NP	NP	Anaerobic and microaerophilic	Thermophilic	Chemoorganotrophic	NP	NP	[515]
Terribacillus	An et al. 2007	Earth (soil) bacillus (rod)	Validly published under the ICNP	Correct name	Pelagibacillus Kim et al. 2007	Heterotypic synonym, validly published under the ICNP	Bacillaceae	Terribacillus saccharophilus An et al. 2007	4	­	https://www.microbiologyresearch.org/content/journal/ijsem/10.1099/ijs.0.64340-0	Volume 57, part 1 of the IJSEM	Positive	Rods	Yes	Non-motile	NP	NP	NP	Aerobic	NP	NP	44-46	NP	[516]
Terrilactibacillus	Prasirtsak et al. 2016	Soil lactic acid rodlet	Validly published under the ICNP	Correct name	­	­	Bacillaceae	Terrilactibacillus laevilacticus Prasirtsak et al. 2016	2	­	https://www.microbiologyresearch.org/content/journal/ijsem/10.1099/ijsem.0.000954	Volume 66, part 3 of the IJSEM	Positive	Straight rods with rounded ends	Yes	NP	20-45	5-8.5	NP	Facultatively anaerobic	NP	NP	42.6	NP	[517]
Texcoconibacillus	Ruiz-Romero et al. 2013	A rod isolated from lake Texcoco	Validly published under the ICNP	Correct name	­	­	Bacillaceae	Texcoconibacillus texcoconensis Ruiz-Romero et al. 2013	1	­	https://www.microbiologyresearch.org/content/journal/ijsem/10.1099/ijs.0.048447-0	Volume 63, part 9 of the IJSEM	Positive	Rod-shaped, mainly single or found in pairs	Yes	NP	NP	NP	NP	Aerobic	NP	NP	NP	NP	[518]
Thalassobacillus	García et al. 2005	Rod from the sea	Validly published under the ICNP	Correct name	­	­	Bacillaceae	Thalassobacillus devorans García et al. 2005	4	­	https://www.microbiologyresearch.org/content/journal/ijsem/10.1099/ijs.0.63560-0	Volume 55, part 5 of the IJSEM	Positive	Rod-shaped	Yes	Motile	NP	NP	NP	Facultatively anaerobic or strictly aerobic	moderately halophilic	NP	42.4	NP	[519]
Thalassorhabdus	Sultanpuram and Mothe 2018	A rod from the sea	Validly published under the ICNP	Correct name	­	­	Bacillaceae	Thalassorhabdus alkalitolerans Sultanpuram and Mothe 2018	2	­	https://www.microbiologyresearch.org/content/journal/ijsem/10.1099/ijsem.0.002931	Volume 68, part 9 of the IJSEM	Variable	Rod-shaped	No	Non-motile	NP	NP	NP	Aerobic	NP	NP	43.4±0.6	NP	[520]
Thermolongibacillus	Cihan et al. 2014	Long thermophilic rod	Validly published under the ICNP	Correct name	­	­	Bacillaceae	Thermolongibacillus altinsuensis Cihan et al. 2014	2	­	https://www.microbiologyresearch.org/content/journal/ijsem/10.1099/ijs.0.053280-0	Volume 64, part 1 of the IJSEM	Positive	Straight rods occurring singly, in pairs, or in long straight or slightly curved chains	Yes	Motile	40-70	5-11	NP	Aerobic	Moderately alkaliphilic, halotolerant, thermophilic	NP	43.5-44.8	NP	[524]
Virgibacillus	Heyndrickx et al. 1998	A branch of the genus Bacillus	Validly published under the ICNP	Correct name	Salibacillus Wainø et al. 1999	Heterotypic synonym, validly published under the ICNP	Bacillaceae	Virgibacillus pantothenticus (Proom and Knight 1950) Heyndrickx et al. 1998	47	­	https://www.microbiologyresearch.org/content/journal/ijsem/10.1099/00207713-48-1-99	Volume 48, part 1 of the IJSB	Positive	Rods occurring singly, in pairs or short chains or filaments in older cultures	Yes	Motile	10-50	NP	NP	Aerobic or weakly facultatively anaerobic	NP	NP	36-43	NP	[527]
Viridibacillus	Albert et al. 2007	The green Bacillus/rod	Validly published under the ICNP	Correct name	­	­	Bacillaceae	Viridibacillus arvi (Heyrman et al. 2005) Albert et al. 2007	3	­	https://www.microbiologyresearch.org/content/journal/ijsem/10.1099/ijs.0.65256-0	Volume 57, part 12 of the IJSEM	Positive	Rods	Yes	Motile	NP	NP	NP	Aerobic	NP	NP	35-40.4	NP	[528]
Vulcanibacillus	L'Haridon et al. 2006	A Bacillus living in the vicinity of volcanic areas	Validly published under the ICNP	Correct name	­	­	Bacillaceae	Vulcanibacillus modesticaldus L'Haridon et al. 2006	1	­	https://www.microbiologyresearch.org/content/journal/ijsem/10.1099/ijs.0.64012-0	Volume 56, part 5 of the IJSEM	Positive	Rod-shaped occurring mostly singly	Yes	Non-motile	NP	Neutrophilic	NP	Strictly anaerobic	Moderately thermophilic, adapted to the salinity of sea water	Chemoorganotrophic with no fermentation metabolism	34.5	NP	[529]
Weizmannia	Gupta et al. 2020	Named in honour of Dr. Chaim Weizmann (1874-1952), a noted biochemist, who later became the first President of the State of Israel, for his pioneering work in the field of industrial fermentation/microbiology	Validly published under the ICNP	Correct name	­	­	Bacillaceae	Weizmannia coagulans (Hammer 1915) Gupta et al. 2020	3	­	https://www.microbiologyresearch.org/content/journal/ijsem/10.1099/ijsem.0.004475	Volume 70, part 11 of the IJSEM	Positive	Rod-shaped	Yes	Motile except W. ginsengihumi	10-45	NP	NP	Aerobic or facultatively anaerobic	NP	NP	NP	NP	[26]

## Sheet: Table S3 (Poly)extremophilic Ge
Genus Name	Proposed by	Etymology	Nomenclatural Status	Taxonomic Status	Synonyms	Synonym Kind	Parent Taxon	Type Species	No. of assigned species (Validly & not validly published)	No. of assigned subspecies (Validly & not validly published)	Effective Publication	International Journal of Systematic and Evolutionary Microbiology (IJSEM) validation list no.	Gram Reaction/Stain	Cell Shape	Spore Forming	Motility	Temperature Range °C	pH Range	Salt Range (NaCl %)	Oxygen Requirement	(Poly)extremophilic Feature	Metabolism Type	DNA G + C content (mol%)	Pathogenicity	Reference
"Mangrovibacillus"	Sefrji et al. 2022	A mangrove rod	Not validly published	­	­	­	Bacillaceae	"Mangrovibacillus cuniculi" Sefrji et al. 2022	1	­	https://www.frontiersin.org/articles/10.3389/fmicb.2022.777986/full	­	Variable	Rods	Yes	Non-motile	Mesophilic	NP	NP	Aerobic	Moderately alkaliphilic, moderately halotolerant	NP	38.3	NP	[365]
Aeribacillus	Miñana-Galbis et al. 2010	Aerobic small rod	Validly published under the ICNP	Correct name	­	­	Bacillaceae	Aeribacillus pallidus (Scholz et al. 1988) Miñana-Galbis et al. 2010	2	­	https://www.microbiologyresearch.org/content/journal/ijsem/10.1099/ijs.0.003699-0	Volume 60, part 7 of the IJSEM	Positive	Rods that occur singly, in pairs or in chains	Yes	Motile	NP	NP	NP	Aerobic	Alkalitolerant, thermophilic	NP	39-41	NP	[373]
Aidingibacillus	Wang et al. 2021	A rod-shaped microbe isolated from Ayding lake	Validly published under the ICNP	Correct name	­	­	Bacillaceae	Aidingibacillus halophilus Wang et al. 2021	1	­	https://link.springer.com/article/10.1007/s10482-017-0980-x	202	Positive	Rod-shaped	No	NP	NP	NP	NP	Strictly aerobic	Moderately halophilic	NP	40.1	NP	[374]
Alicyclobacillus	Wisotzkey et al. 1992	Small rods containing circular fatty acids (ω-alicyclic fatty acids)	Validly published under the ICNP	Correct name	­	­	Alicyclobacillaceae	Alicyclobacillus acidocaldarius (Darland and Brock 1971) Wisotzkey et al. 1992	34	2	https://www.microbiologyresearch.org/content/journal/ijsem/10.1099/00207713-42-2-263	42	Positive or variable	straight or nearly straight rod-shaped	Yes	NP	<40-70	2-6	NP	Aerobic or facultatively anaerobic	Obligately acidophilic, thermotolerant	NP	51.6-60.3	NP	[375]
Aliibacillus	Xu et al. 2019	A different Bacillus	Validly published under the ICNP	Correct name	­	­	Bacillaceae	Aliibacillus thermotolerans Xu et al. 2019	1	­	https://link.springer.com/article/10.1007/s00203-018-1550-y	186	Positive	Rods	Yes	Motile	35-65	NP	NP	Microaerophilic	Moderately thermophilic	Heterotrophic	36.5	NP	[295]
Aliicoccus	Amoozegar et al. 2014	The other coccus	Validly published under the ICNP	Correct name	­	­	Staphylococcaceae	Aliicoccus persicus Amoozegar et al. 2014	1	­	https://www.microbiologyresearch.org/content/journal/ijsem/10.1099/ijs.0.058545-0	Volume 64, part 6 of the IJSEM	Positive	Coccus-shaped	No	Non-motile	NP	NP	NP	Strictly aerobic	Moderately halophilic	NP	38.8	NP	[376]
Alkalibacillus	Jeon et al. 2005	Bacillus living under alkaline conditions	Validly published under the ICNP	Correct name	"Alkalibacillus" Li et al. 2021	Homotypic synonym, not validly published	Bacillaceae	Alkalibacillus haloalkaliphilus (Fritze 1996) Jeon et al. 2005	8	­	https://www.microbiologyresearch.org/content/journal/ijsem/10.1099/ijs.0.63456-0	Volume 55, part 5 of the IJSEM	Variable	Rods	Yes	Motile	NP	NP	NP	Strictly aerobic	Moderately halophilic	NP	38-41	NP	[377]
Alkalicoccobacillus	Joshi et al. 2022	A cocobacillary rod living in basic surroundings	Validly published under the ICNP	Correct name	­	­	Bacillaceae	Alkalicoccobacillus murimartini (Borchert et al. 2007) Joshi et al. 2022	1	­	https://www.frontiersin.org/articles/10.3389/fmicb.2021.722369/full	203	Variable	Coccoid rod shaped	Yes	Motile	5-40	7-11	NP	NP	Alkalitolerant	NP	39.8	NP	[378]
Alkalicoccus	Zhao et al. 2017	A coccus living in basic surroundings	Validly published under the ICNP	Correct name	­	­	Bacillaceae	Alkalicoccus saliphilus (Romano et al. 2005) Zhao et al. 2017	6	­	https://www.microbiologyresearch.org/content/journal/ijsem/10.1099/ijsem.0.001759	Volume 67, part 5 of the IJSEM	Positive	Coccus-shaped and rod-shaped	Some species form endospore	Motile or non-motile	8-45	NP	NP	Aerobic or facultatively anaerobic	Alkalitolerant, moderately halophilic	NP	40.0-48.8	NP	[379]
Alkalihalobacillus	Patel and Gupta 2020	Bacillus living in alkaline and salty conditions	Validly published under the ICNP	Correct name	­	­	Bacillaceae	Alkalihalobacillus alcalophilus (Vedder 1934) Patel and Gupta 2020	44	­	https://www.microbiologyresearch.org/content/journal/ijsem/10.1099/ijsem.0.003775	Volume 70, part 1 of the IJSEM	Positive or variable	Rod-shaped	Yes except A. okhensis	Motile and some non-motile	4-45	6-11	NP	Aerobic but some members are facultatively anaerobic	Alkaliphilic, halotolerant or halophilic	NP	NP	NP	[22]
Alkalihalobacterium	Joshi et al. 2022	Bacterium living under alkaline-saline conditions	Validly published under the ICNP	Correct name	­	­	Bacillaceae	Alkalihalobacterium alkalinitrilicum (Sorokin et al. 2009) Joshi et al. 2022	3	­	https://www.frontiersin.org/articles/10.3389/fmicb.2021.722369/full	203	Positive	Long rod-shaped	Yes	Motile or non-motile	10-45	8-11	NP	Aerobic	Alkaliphilic, halotolerant	NP	35.1-37.5	NP	[378]
Alkalihalophilus	Joshi et al. 2022	Bacterium liking alkaline and saline environment	Validly published under the ICNP	Correct name	­	­	Bacillaceae	Alkalihalophilus pseudofirmus (Nielsen et al. 1995) Joshi et al. 2022	3	­	https://www.frontiersin.org/articles/10.3389/fmicb.2021.722369/full	203	Positive	Rod-shaped	Yes	Motile	10-45	8-12	NP	Aerobic	Obligately alkaliphilic, halotolerant	NP	39.0-42.7	NP	[378]
Alkalilactibacillus	Schmidt et al. 2016	Milk (lactose)-degrading rod living under alkaline conditions	Validly published under the ICNP	Correct name	­	­	Bacillaceae	Alkalilactibacillus ikkensis Schmidt et al. 2016	2	­	https://link.springer.com/article/10.1007/s00792-012-0430-7	172	Positive	Rod-shaped	Yes	Motile	5-25	9-10.7	0-10	Aerobic	Alkaliphilic, halotolerant	Chemoheterotrophic, heterotrophic	NP	NP	[297]
Alteribacillus	Didari et al. 2012	Another Bacillus	Validly published under the ICNP	Correct name	­	­	Bacillaceae	Alteribacillus bidgolensis Didari et al. 2012	4	­	https://www.microbiologyresearch.org/content/journal/ijsem/10.1099/ijs.0.034173-0	Volume 62, part 11 of the IJSEM	Positive	Rods	Yes	NP	Mesophilic	NP	NP	Aerobic	Moderately halophilic	Chemoorganotrophic with aerobic respiratory metabolism	37.1-38.9	NP	[381]
Ammoniibacillus	Sakai et al. 2015	A small rod preferring ammonia	Validly published under the ICNP	Correct name	­	­	Paenibacillaceae	Ammoniibacillus agariperforans Sakai et al. 2015	1	­	https://www.microbiologyresearch.org/content/journal/ijsem/10.1099/ijs.0.067843-0	Volume 65, part 2 of the IJSEM	Positive	Rod-shaped	Yes	Motile	NP	NP	NP	Aerobic	Thermophilic	NP	NP	NP	[382]
Amphibacillus	Niimura et al. 1990	Rod capable of both aerobic and anaerobic growth	Validly published under the ICNP	Correct name	­	­	Bacillaceae	Amphibacillus xylanus Niimura et al. 1990	10	­	https://www.microbiologyresearch.org/content/journal/ijsem/10.1099/00207713-40-3-297	­	Positive in the very early stages of growth and loosely gram positive in stationary growth phase	Rods occurring singly, in pairs or, sometimes, in short chains	Yes	Motile or non-motile	NP	8-10	NP	Aerobic or strictly anaerobic	Alkaliphilic, sometimes halophilic or halotolerant	Chemoorganotrophic	36-41.5	NP	[256]
Anaerobacillus	Zavarzina et al. 2010	Anaerobic rod	Validly published under the ICNP	Correct name	­	­	Bacillaceae	Anaerobacillus arseniciselenatis (Switzer Blum et al. 2001) Zavarzina et al. 2010	7	­	https://link.springer.com/article/10.1134/S0026261709060095	133	Positive	Rods occurring singly or in pairs	Yes	Motile or non-motile	Mesophilic	NP	NP	Strictly anaerobic or aerotolerant	Obligate or moderately alkaliphilic, halotolerant or moderately halophilic	Chemoorganotrophic with fermentative or anaerobic respiration	36.2-40	NP	[384]
Anoxybacillus	Pikuta et al. 2000	Small rod living without oxygen	Validly published under the ICNP	Correct name	­	­	Bacillaceae	Anoxybacillus pushchinoensis corrig. Pikuta et al. 2000	27	3	https://www.microbiologyresearch.org/content/journal/ijsem/10.1099/00207713-50-6-2109	Volume 50, part 6 of the IJSEM	Positive	Straight rod-shaped often arranged in pairs or chains, with rounded ends	Yes	NP	NP	NP	NP	Strictly anaerobic or facultatively anaerobic	Alkaliphilic or alkalitolerant, thermophilic	Chemoorganotrophic with a fermentative metabolism	42	NP	[386]
Aquibacillus	Amoozegar et al. 2014	A rod belonging to the family Bacillaceae and isolated from water	Validly published under the ICNP	Correct name	­	­	Bacillaceae	Aquibacillus halophilus Amoozegar et al. 2014	6	­	https://www.microbiologyresearch.org/content/journal/ijsem/10.1099/ijs.0.065375-0	Volume 64, part 11 of the IJSEM	Positive	Rods	Yes	NP	Mesophilic	NP	NP	Aerobic	Moderately halophilic	Chemoorganotrophic with aerobic respiratory metabolism	35.8-41.0	NP	[387]
Aquisalibacillus	Márquez et al. 2008	A rod living in salt water	Validly published under the ICNP	Correct name	­	­	Bacillaceae	Aquisalibacillus elongatus Márquez et al. 2008	1	­	https://www.microbiologyresearch.org/content/journal/ijsem/10.1099/ijs.0.65813-0	Volume 58, part 8 of the IJSEM	Negative	Rods	No	Non-motile	NP	NP	NP	Strictly aerobic	Moderately halophilic	NP	NP	NP	[388]
Bacillus	Cohn 1872 (Approved Lists 1980)	A small staff, a wand, a rod	Validly published under the ICNP	Correct name	"Pseudobacillus" Verma et al. 2019 "Maribacillus" Liu et al. 2019 "Quasibacillus" Verma et al. 2017	Heterotypic synonyms, not validly published	Bacillaceae	Bacillus subtilis (Ehrenberg 1835) Cohn 1872 (Approved Lists 1980)	616	40	Cohn F. Untersuchungen über Bakterien. In: Cohn F (eds), Beiträge zur Biologie der Pflanzen 1 (Heft 2), 1872, Max Müller, Breslau, 1875, p. 127-224.	Approved Lists 1980 IJSB	Positive or variable	Rod-shaped, straight or slightly curved, occurring singly and in pairs, some in chains, and occasionally as long filaments	Yes	Motile or non-motile	Vary appreciably between the strains of species, generally 10-45	NP	NP	Aerobic or facultatively anaerobic with a few strictly anaerobic species	Acidophilic to alkaliphilic, some strains are salt tolerant and some are halophilic, psychrophilic to thermophilic	Chemoorganotrophic, two species are facultative chemolithotrophs: prototrophs to auxotrophs requiring several growth factors	32-66	Some Species	[390]
Caenibacillus	Tsujimoto et al. 2016	A Bacillus -like organism that inhabits compost	Validly published under the ICNP	Correct name	­	­	Sporolactobacillaceae	Caenibacillus caldisaponilyticus Tsujimoto et al. 2016	1	­	https://www.microbiologyresearch.org/content/journal/ijsem/10.1099/ijsem.0.001108	Volume 66, part 7 of the IJSEM	Positive	Rod-shaped occurring singly	Yes	Non-motile	NP	NP	NP	Aerobic	Thermophilic	NP	51.8	NP	[394]
Caldalkalibacillus	Xue et al. 2006	Bacillus living under hot and alkaline conditions	Validly published under the ICNP	Correct name	"Thermalkalibacillus" Zhao et al. 2006	Heterotypic synonym, not validly published	Bacillaceae	Caldalkalibacillus thermarum Xue et al. 2006	4	­	https://www.microbiologyresearch.org/content/journal/ijsem/10.1099/ijs.0.64105-0	Volume 56, part 6 of the IJSEM	Positive or variable	Rod-shaped	Some species form endospore	Motile or non-motile	20-65	7-10	NP	Strictly aerobic	Alkaliphilic, thermophilic	Chemoorganotrophic	NP	NP	[396]
Caldibacillus	Coorevits et al. 2012	Warm Bacillus, referring to the organism’s thermophily	Validly published under the ICNP	Correct name	­	­	Bacillaceae	Caldibacillus debilis (Banat et al. 2004) Coorevits et al. 2012	8	­	https://www.microbiologyresearch.org/content/journal/ijsem/10.1099/ijs.0.030346-0	Volume 62, part 7 of the IJSEM	Positive except C. debilis	Rods	Yes	Some motile	25-70	7-9.5	0-2.5	Aerobic or facultatively anaerobic	Halotolerant, mesophilic to obilgately thermophilic	NP	NP	NP	[397]
Calditerricola	Moriya et al. 2011	A dweller of a hot soil	Validly published under the ICNP	Correct name	­	­	Bacillaceae	Calditerricola satsumensis Moriya et al. 2011	2	­	https://www.microbiologyresearch.org/content/journal/ijsem/10.1099/ijs.0.018416-0	Volume 61, part 3 of the IJSEM	Negative	Long rods	No	NP	NP	NP	0.2-2	Aerobic	Extremely thermophilic	NP	NP	NP	[398]
Cohnella	Kämpfer et al. 2006	Named after Ferdinand Cohn, the German microbiologist who first described the bacterial genus Bacillus in 1872	Validly published under the ICNP	Correct name	­	­	Paenibacillaceae	Cohnella thermotolerans Kämpfer et al. 2006	42	­	https://www.microbiologyresearch.org/content/journal/ijsem/10.1099/ijs.0.63985-0	Volume 56, part 4 of the IJSEM	Positive	Rod-shaped	Yes	Non-motile	NP	NP	NP	Aerobic	Thermotolerant	NP	57-59	NP	[406]
Compostibacillus	Yu et al. 2015	A rod-shaped bacterium from compost	Validly published under the ICNP	Correct name	­	­	Bacillaceae	Compostibacillus humi Yu et al. 2015	1	­	https://www.microbiologyresearch.org/content/journal/ijsem/10.1099/ijs.0.062869-0	Volume 65, part 2 of the IJSEM	Positive	Rod-shaped	Yes	Motile	NP	NP	NP	Facultatively anaerobic	Moderately thermophilic	NP	43.2-43.7	NP	[407]
Cytobacillus	Patel and Gupta 2020	A rod-shaped cell	Validly published under the ICNP	Correct name	­	­	Bacillaceae	Cytobacillus firmus (Bredemann and Werner 1933) Patel and Gupta 2020	14	­	https://www.microbiologyresearch.org/content/journal/ijsem/10.1099/ijsem.0.003775	Volume 70, part 1 of the IJSEM	Positive or variable	Rod-shaped	Yes	Mostly motile	10-45	NP	NP	Aerobic or facultatively anaerobic	Alkalitolerant, halotolerant	NP	NP	NP	[22]
Desertibacillus	Bhatt et al. 2017	A Bacillus-like organism isolated from desert	Validly published under the ICNP	Correct name	­	­	Bacillaceae	Desertibacillus haloalkaliphilus Bhatt et al. 2017	1	­	https://www.microbiologyresearch.org/content/journal/ijsem/10.1099/ijsem.0.002310	Volume 67, part 11 of the IJSEM	Positive	Rod-shaped	Yes	Non-motile	NP	NP	NP	Aerobic	Thermotolerant	NP	NP	NP	[410]
Desulfuribacillus	Sorokin et al. 2014	A sulfur-reducing rod	Validly published under the ICNP	Correct name	­	­	Desulfuribacillaceae	Desulfuribacillus alkaliarsenatis Sorokin et al. 2014	2	­	https://link.springer.com/article/10.1007/s00792-012-0459-7	159	Positive	Rods	Yes	NP	NP	NP	NP	Strictly anaerobic	Obligately alkaliphilic and moderately salt tolerant	Respiratory metabolism	NP	NP	[412]
Filobacillus	Schlesner et al. 2001	A thread-like rod	Validly published under the ICNP	Correct name	­	­	Bacillaceae	Filobacillus milosensis corrig. Schlesner et al. 2001	2	­	https://www.microbiologyresearch.org/content/journal/ijsem/10.1099/00207713-51-2-425	Volume 51, part 2 of the IJSEM	Negative, but the cell wall is of the Gram-positive type	Rod-shaped	Yes	Motile	Mesophilic	6.5–8.9	NP	Aerobic	Alkalitolerant, halophilic	Chemoorganotrophic	35	NP	[418]
Fredinandcohnia	Gupta et al. 2020	Named after German Biologist Prof. Ferdinand Cohn (1828–1898), one of the founders of modern bacteriology and microbiology, for his studies of algae, bacteria and fungi	Validly published under the ICNP	Correct name	Ferdinandcohnia Gupta et al. 2020	Homotypic synonym, orthographic variant	Bacillaceae	Fredinandcohnia humi corrig. (Heyrman et al. 2005) Gupta et al. 2020	4	­	https://www.microbiologyresearch.org/content/journal/ijsem/10.1099/ijsem.0.004475	Volume 70, part 11 of the IJSEM	Positive	Rod-shaped	Yes	Motile	5-47	0-5	0-5	Mainly aerobic, but some species are facultatively anaerobic	Halotolerant	NP	NP	NP	[26]
Geobacillus	Nazina et al. 2001	Earth or soil small rod	Validly published under the ICNP	Correct name	­	­	Bacillaceae	Geobacillus stearothermophilus (Donk 1920) Nazina et al. 2001	30	6	https://www.microbiologyresearch.org/content/journal/ijsem/10.1099/00207713-51-2-433	Volume 51, part 2 of the IJSEM	Positive or variable	Rod-shaped occurring either singly or in short chains	Yes	Motile or non-motile	37-75	6-8.5	NP	Aerobic or facultatively anaerobic	Obligately thermophilic	Chemoorganotrophic	48.2-58	NP	[421]
Geomicrobium	Echigo et al. 2010	A microbe from soil	Validly published under the ICNP	Correct name	­	­	Bacillaceae	Geomicrobium halophilum Echigo et al. 2010	2	­	https://www.microbiologyresearch.org/content/journal/ijsem/10.1099/ijs.0.013268-0	Volume 60, part 4 of the IJSEM	Positive	Bean-shaped, form irregular clusters with 2–20 cells	No	Non-motile	Mesophilic	NP	NP	Aerobic	Alkaliphilic, halophilic	NP	NP	NP	[422]
Geothermomicrobium	Zhou et al. 2014	A microbe from hot earth	Validly published under the ICNP	Correct name	­	­	Thermoactinomycetaceae	Geothermomicrobium terrae Zhou et al. 2014	1	­	https://www.microbiologyresearch.org/content/journal/ijsem/10.1099/ijs.0.059766-0	Volume 64, part 9 of the IJSEM	Positive	Well-developed, long and moderately flexuous substrate mycelium without aerial mycelia	Yes	NP	NP	NP	NP	Aerobic	Thermotolerant	NP	44-46	NP	[423]
Gracilibacillus	Wainø et al. 1999	The slender Bacillus/rod	Validly published under the ICNP	Correct name	­	­	Bacillaceae	Gracilibacillus halotolerans Wainø et al. 1999	25	­	https://www.microbiologyresearch.org/content/journal/ijsem/10.1099/00207713-49-2-821	Volume 49, part 2 of the IJSB	Positive	Rods or filaments	Yes	Motile	NP	NP	0-20	Aerobic	Halotolerant	Chemoorganotrophic	35.8-39.4	NP	[425]
Halalkalibacillus	Echigo et al. 2007	Briny and alkaline media loving rods	Validly published under the ICNP	Correct name	­	­	Bacillaceae	Halalkalibacillus halophilus Echigo et al. 2007	2	­	https://www.microbiologyresearch.org/content/journal/ijsem/10.1099/ijs.0.64830-0	Volume 57, part 5 of the IJSEM	Positive	Rod-shaped	Yes	Motile	Mesophilic	NP	NP	Aerobic	Alkaliphilic, halophilic	NP	NP	NP	[426]
Halalkalibacter	Joshi et al. 2022	Briny and alkaline media-loving rod-, shaped cells	Validly published under the ICNP	Correct name	­	­	Bacillaceae	Halalkalibacter krulwichiae (Yumoto et al. 2003) Joshi et al. 2022	10	­	https://www.frontiersin.org/articles/10.3389/fmicb.2021.722369/full	203	Variable	Rod-shaped	Yes	Motile or non-motile	10-50	6.5-12.5	NP	Aerobic or facultatively anaerobic	Alkaliphilic, halotolerant	NP	34.4-46.3	NP	[378]
Halalkalibacterium	Joshi et al. 2022	Bacterium living under alkaline saline conditions	Validly published under the ICNP	Correct name	­	­	Bacillaceae	Halalkalibacterium halodurans (Nielsen et al. 1995) Joshi et al. 2022	3	­	https://www.frontiersin.org/articles/10.3389/fmicb.2021.722369/full	203	Variable	Rod-shaped	Yes	Motile	15-60	6-11	NP	Aerobic or facultatively anaerobic	Alkaliphilic, halotolerant	NP	40.76-43.9	NP	[378]
Halobacillus	Spring et al. 1996	A salt[-loving] rod	Validly published under the ICNP	Correct name	­	­	Bacillaceae	Halobacillus halophilus (Claus et al. 1984) Spring et al. 1996	29	­	https://www.microbiologyresearch.org/content/journal/ijsem/10.1099/00207713-46-2-492	Volume 46, part 2 of the IJSB	Positive	Spherical to oval cellsoccurring singly, in pairs, or aggregates (packets of four or more cells) or straight rod-shaped cells with pointed ends occurring singly, in pairs, or short chains	Yes	Motile by tumbling	NP	NP	NP	Strictly aerobic	Moderately halophilic	Chemoorganotrophic with respiratory metabolism	40-43	NP	[427]
Halolactibacillus	Ishikawa et al. 2005	Salt (loving) lactic acid rodlet	Validly published under the ICNP	Correct name	­	­	Bacillaceae	Halolactibacillus halophilus Ishikawa et al. 2005	3	­	https://www.microbiologyresearch.org/content/journal/ijsem/10.1099/ijs.0.63713-0	Volume 55, part 6 of the IJSEM	Positive	Straight rods, occurring singly, in pairs or in short chains, and elongated	No	Motile	Mesophilic	6-10	0-25.5	Facultatively anaerobic	Alkaliphilic, slightly halophilic and highly halotolerant	NP	38.5-40.7	NP	[428]
Hydrogenibacillus	Kämpfer et al. 2013	Hydrogen Bacillus, referring to the ability of the organisms to oxidize hydrogen	Validly published under the ICNP	Correct name	­	­	Bacillaceae	Hydrogenibacillus schlegelii (Schenk and Aragno 1981) Kämpfer et al. 2013	1	­	https://www.microbiologyresearch.org/content/journal/ijsem/10.1099/ijs.0.045146-0	Volume 63, part 5 of the IJSEM	Variable	Long straight rods	NP	NP	42-75	4.2-7.5	NP	NP	Thermoacidophilic	NP	67-68	NP	[430]
Kroppenstedtia	von Jan et al. 2011	Named in honour of Reiner M. Kroppenstedt, a German microbiologist, who has contributed significantly to the field of bacterial taxonomy	Validly published under the ICNP	Correct name	­	­	Thermoactinomycetaceae	Kroppenstedtia eburnea von Jan et al. 2011	4	­	https://www.microbiologyresearch.org/content/journal/ijsem/10.1099/ijs.0.026179-0	Volume 61, part 9 of the IJSEM	Positive	Aerial and substrate mycelia	Yes	NP	25-50	5-8.5	NP	Aerobic	Thermotolerant	Chemoorganotrophic	54.6	NP	[434]
Kyrpidia	Klenk et al. 2012	Named in honor of Nikolaos C. Kyrpides, a Greek-American genomics scientist, who co-initiated the Genomic Encyclopedia of Archaea and Bacteria	Validly published under the ICNP	Correct name	­	­	Alicyclobacillaceae	Kyrpidia tusciae (Bonjour and Aragno 1985) Klenk et al. 2012	2	­	http://standardsingenomics.org/content/5/1/121/	146	Positive	Straight rods	Yes	NP	above 42 and below 67	4.2–7.5	NP	Facultatively anaerobic	Thermoacidophilic	Chemolithoautotrophic or chemoorganoheterotrophic	NP	NP	[436]
Laceyella	Yoon et al. 2005	Named to honour Dr John Lacey, an English microbiologist, for his contribution to the taxonomy of the genus Thermoactinomyces and Actinomycetes	Validly published under the ICNP	Correct name	­	­	Thermoactinomycetaceae	Laceyella sacchari (Lacey 1971) Yoon et al. 2005	5	­	https://www.microbiologyresearch.org/content/journal/ijsem/10.1099/ijs.0.63203-0	Volume 55, part 1 of the IJSEM	Positive	Aerial and substrate mycelia	Yes	NP	NP	NP	NP	Aerobic	Thermophilic	Chemoorganotrophic	48-49	NP	[437]
Lentibacillus	Yoon et al. 2002	Slowly growing Bacillus	Validly published under the ICNP	Correct name	­	­	Bacillaceae	Lentibacillus salicampi Yoon et al. 2002	22	­	https://www.microbiologyresearch.org/content/journal/ijsem/10.1099/00207713-52-6-2043	Volume 52, part 6 of the IJSEM	Variable	Rod-shaped	Yes	Motile or non-motile	NP	NP	NP	NP	Moderately to extremely halophilic	NP	42.0-44.0	NP	[438]
Lihuaxuella	Yu et al. 2013	Named after Li-Hua Xu (1954), a Chinese microbiologist who devotes herself to the study of microbial taxonomy	Validly published under the ICNP	Correct name	­	­	Thermoactinomycetaceae	Lihuaxuella thermophila Yu et al. 2013	1	­	https://link.springer.com/article/10.1007/s10482-012-9771-6	149	Positive	Non-fragmented, well-developed, branched substrate mycelia without aerial myceila	Yes	NP	28-65	6-8	NP	Aerobic	Thermotolerant	NP	55.6	NP	[439]
Litchfieldia	Gupta et al. 2020	Named after Dr Carol D. Litchfield (1936-2012), a prominent American marine microbiologist and ecologist	Validly published under the ICNP	Correct name	­	­	Bacillaceae	Litchfieldia alkalitelluris (Lee et al. 2008) Gupta et al. 2020	3	­	https://www.microbiologyresearch.org/content/journal/ijsem/10.1099/ijsem.0.004475	Volume 70, part 11 of the IJSEM	Positive	Rods	Yes	Motile	10-40	7-10	0-4	Aerobic or facultatively anaerobic	Slightly halophilic	NP	NP	NP	[26]
Marinithermofilum	Zhang et al. 2015	Heat (loving) filament existing in marine environment	Validly published under the ICNP	Correct name	­	­	Thermoactinomycetaceae	Marinithermofilum abyssi Zhang et al. 2015	1	­	https://www.microbiologyresearch.org/content/journal/ijsem/10.1099/ijs.0.000314	Volume 65, part 8 of the IJSEM	Positive	Aerial and substrate mycelia	Yes	NP	35-65	NP	NP	Aerobic	Thermophilic	NP	54.2	NP	[449]
Marinococcus	Hao et al. 1985	Marine coccus	Validly published under the ICNP	Correct name	­	­	Bacillaceae	Marinococcus halophilus (Novitsky and Kushner 1976) Hao et al. 1985	7	­	https://www.jstage.jst.go.jp/article/jgam1955/30/6/30_6_449/_article	19	Positive	Spherical cells occurring singly, in pairs, tetrads, or clumps	No	Motile	NP	NP	NP	Strictly Aerobic	Moderately halophilic	Chemoorganotrophic	43.9-48.5	NP	[450]
Melghiribacillus	Addou et al. 2015	A rod from Chott Melghir, where the type strain of the type species was isolated	Validly published under the ICNP	Correct name	­	­	Bacillaceae	Melghiribacillus thermohalophilus Addou et al. 2015	1	­	https://www.microbiologyresearch.org/content/journal/ijsem/10.1099/ijs.0.000075	Volume 65, part 4 of the IJSEM	Positive	Filamentous	Yes	Non-motile	NP	NP	NP	Aerobic	Moderately halophilic, Thermophilic	NP	41.9	NP	[452]
Mesobacillus	Patel and Gupta 2020	In between other Bacillus	Validly published under the ICNP	Correct name	­	­	Bacillaceae	Mesobacillus jeotgali (Yoon et al. 2001) Patel and Gupta 2020	16	­	https://www.microbiologyresearch.org/content/journal/ijsem/10.1099/ijsem.0.003775	Volume 70, part 1 of the IJSEM	Positive or variable	Rod-shaped	Yes	Motile or non-motile	10-45	NP	NP	Aerobic or facultatively anaerobic	Halotolerant to halophilic	NP	NP	NP	[22]
Metabacillus	Patel and Gupta 2020	A genus besides Bacillus	Validly published under the ICNP	Correct name	­	­	Bacillaceae	Metabacillus fastidiosus (den Dooren de Jong 1929) Patel and Gupta 2020	19	­	https://www.microbiologyresearch.org/content/journal/ijsem/10.1099/ijsem.0.003775	Volume 70, part 1 of the IJSEM	Positive or variable	Rod-shaped	Yes except M. weihaiensis	Mostly motile	4-45	NP	NP	Aerobic	Moderately halotolerant	NP	NP	NP	[22]
Microaerobacter	Khelifi et al. 2011	Able to live in the presence of small quantities of O2	Validly published under the ICNP	Correct name	­	­	Bacillaceae	Microaerobacter geothermalis Khelifi et al. 2011	1	­	https://link.springer.com/article/10.1007/s00792-010-0308-5	137	Positive	Rods appearing mostly singly	No	Motile	NP	Neutrophilic	NP	Anaerobic and microaerophilic	Halotolerant, thermophilic	Chemoorganotrophic, lithotrophic (hydrogen oxidation in the presence of yeast extract) only under anaerobic conditions	NP	NP	[454]
Natribacillus	Echigo et al. 2012	Sodium (-requiring) rod, referring to the high sodium ion requirement and the cell shape	Validly published under the ICNP	Correct name	­	­	Bacillaceae	Natribacillus halophilus Echigo et al. 2012	1	­	https://www.microbiologyresearch.org/content/journal/ijsem/10.1099/ijs.0.028506-0	Volume 62, part 2 of the IJSEM	Positive	Rod-shaped	Yes	Motile	Mesophilic	NP	NP	Aerobic	Alkalitolerant, halophilic	NP	NP	NP	[455]
Natronobacillus	Sorokin et al. 2009	Soda-loving rod	Validly published under the ICNP	Correct name	­	­	Bacillaceae	Natronobacillus azotifigens Sorokin et al. 2009	1	­	https://link.springer.com/article/10.1007/s00792-008-0188-0	125	Positive	Rod-shaped	Yes	Motile	NP	NP	NP	Aerotolerant	Extremely sulfide-tolerant, natronophilic	Obligately fermentative metabolism, Diazotrophic	NP	NP	[456]
Nosocomiicoccus	Morais et al. 2008	A coccus isolated in a hospital	Validly published under the ICNP	Correct name	­	­	Staphylococcaceae	Nosocomiicoccus ampullae Morais et al. 2008	2	­	https://www.microbiologyresearch.org/content/journal/ijsem/10.1099/ijs.0.65753-0	Volume 58, part 12 of the IJSEM	Positive	Coccus-shaped	No	Non-motile	Mesophilic	NP	NP	Aerobic	Slightly halophilic	Chemoorganotrophic	NP	NP	[457]
Novibacillus	Yang et al. 2015	A new Bacillus	Validly published under the ICNP	Correct name	­	­	Thermoactinomycetaceae	Novibacillus thermophilus Yang et al. 2015	1	­	https://www.microbiologyresearch.org/content/journal/ijsem/10.1099/ijs.0.000306	Volume 65, part 8 of the IJSEM	Negative	Rods occurring singly or in chains	No	Non-motile	NP	NP	NP	Facultatively anaerobic	Moderately thermophilic	NP	NP	NP	[458]
Oceanobacillus	Lu et al. 2002	The ocean Bacillus/rod	Validly published under the ICNP	Correct name	­	­	Bacillaceae	Oceanobacillus iheyensis Lu et al. 2002	38	2	https://academic.oup.com/femsle/article/205/2/291/521854?login=false	85	Positive	Rods	Yes	Motile	15-42	NP	NP	Strictly aerobic or facultatively anaerobic	Facultatively alkaliphilic, extremely halotolerant	Chemoorganotrophic	35.8	NP	[459]
Ornithinibacillus	Mayr et al. 2006	A rod with ornithine	Validly published under the ICNP	Correct name	­	­	Bacillaceae	Ornithinibacillus bavariensis Mayr et al. 2006	12	­	https://www.microbiologyresearch.org/content/journal/ijsem/10.1099/ijs.0.64038-0	Volume 56, part 6 of the IJSEM	NP	NP	NP	NP	NP	NP	NP	NP	Halotolerant to moderately halophilic	NP	36-41	NP	[460]
Paenactinomyces	Jiang et al. 2019	Almost an actinomyces because it derives from this genus but is phylogenetically distinct	Validly published under the ICNP	Correct name	­	­	Thermoactinomycetaceae	Paenactinomyces guangxiensis (Wu et al. 2015) Jiang et al. 2019	1	­	https://www.microbiologyresearch.org/content/journal/ijsem/10.1099/ijsem.0.003425	Volume 69, part 7 of the IJSEM	Positive	Filamentous with substrate and aerial mycelia	Yes	NP	NP	NP	NP	Aerobic	Thermophilic	NP	NP	NP	[462]
Paenibacillus	Ash et al. 1994	Almost a Bacillus	Validly published under the ICNP	Correct name	­	­	Paenibacillaceae	Paenibacillus polymyxa (Prazmowski 1880) Ash et al. 1994	362	8	https://link.springer.com/article/10.1007/BF00873085	51	Positive or variable	Rod-shaped	Yes	Motile	NP	NP	NP	Facultatively anaerobic or strictly aerobic	Some alkaliphilic species	NP	40-59	Some strains are important pathogens of insects	[464]
Paraliobacillus	Ishikawa et al. 2003	Rod inhabiting littoral [marine] environment	Validly published under the ICNP	Correct name	­	­	Bacillaceae	Paraliobacillus ryukyuensis Ishikawa et al. 2003	5	­	https://www.jstage.jst.go.jp/article/jgam/48/5/48_5_269/_article	91	Positive	Rods	Yes	Motile	NP	NP	NP	Facultatively anaerobic	Slightly alkaliphilic, slightly halophilic and extremely halotolerant	NP	35.6	NP	[469]
Planifilum	Hatayama et al. 2005	A flat thread	Validly published under the ICNP	Correct name	­	­	Thermoactinomycetaceae	Planifilum fimeticola Hatayama et al. 2005	5	­	https://www.microbiologyresearch.org/content/journal/ijsem/10.1099/ijs.0.63367-0	Volume 55, part 5 of the IJSEM	Positive	Substrate mycelia	Yes	NP	NP	NP	NP	Aerobic	Thermophilic	NP	58.7-60.3	NP	[474]
Planococcus	Migula 1894 (Approved Lists 1980)	Motile coccus	Validly published under the ICNP	Correct name	Planomicrobium Yoon et al. 2001	Heterotypic synonym, validly published under the ICNP	Caryophanaceae	Planococcus citreus Migula 1894 (Approved Lists 1980)	32	­	Migula W. Über ein neues System der Bakterien. Arbeiten aus dem Bakteriologischen Institut der Technischen Hochschule zu Karlsruhe 1894; 1:235-238.	Approved Lists 1980 IJSB	Positive or variable	Cocci or short rods, coccoid occurring singly, in pairs, in groups of three, or as tetrads or clumps of cells	No	Motile	NP	NP	1-17	Aerobic	Halotolerant, occasionally halophilic, psychrophilic or mesophilic	Chemoorganotrophic with respiratory metabolism	39-48	NP	[475]
Polycladomyces	Tsubouchi et al. 2013	A fungus that possesses many branches	Validly published under the ICNP	Correct name	­	­	Thermoactinomycetaceae	Polycladomyces abyssicola Tsubouchi et al. 2013	2	­	https://www.microbiologyresearch.org/content/journal/ijsem/10.1099/ijs.0.043596-0	Volume 63, part 6 of the IJSEM	Positive	Ubiquitous branched aerial mycelium	NP	NP	NP	NP	NP	Aerobic	Thermophilic	NP	NP	NP	[476]
Pontibacillus	Lim et al. 2005	Bacillus pertaining to the sea	Validly published under the ICNP	Correct name	­	­	Bacillaceae	Pontibacillus chungwhensis Lim et al. 2005	7	­	https://www.microbiologyresearch.org/content/journal/ijsem/10.1099/ijs.0.63315-0	Volume 55, part 1 of the IJSEM	Positive	Rods	Yes	Motile	NP	NP	NP	Strictly aerobic	Moderately halophilic	NP	40.8-41.5	NP	[478]
Pseudalkalibacillus	Joshi et al. 2022	A false Alkalibacillus because it only tolerates alkaline pH but does not grow optimally at higher pH	Validly published under the ICNP	Correct name	­	­	Bacillaceae	Pseudalkalibacillus decolorationis (Heyrman et al. 2003) Joshi et al. 2022	7	­	https://www.frontiersin.org/articles/10.3389/fmicb.2021.722369/full	203	Positive or variable	Rod-shaped	Yes	Motile or non-motile	4-50	5-10	NP	Aerobic, facultatively anaerobic, or anaerobic	Alkalitolerant, halotolerant	NP	37-40.9	NP	[378]
Pseudogracilibacillus	Glaeser et al. 2014	the false Gracilibacillus	Validly published under the ICNP	Correct name	­	­	Bacillaceae	Pseudogracilibacillus auburnensis Glaeser et al. 2014	3	­	https://www.microbiologyresearch.org/content/journal/ijsem/10.1099/ijs.0.064584-0	Volume 64, part 7 of the IJSEM	Positive or variable	Rods	Yes	NP	NP	NP	NP	Facultatively anaerobic	Low salt tolerance	NP	34	NP	[480]
Pullulanibacillus	Hatayama et al. 2006	A small staff hydrolysing pullulan	Validly published under the ICNP	Correct name	­	­	Sporolactobacillaceae	Pullulanibacillus naganoensis (Tomimura et al. 1990) Hatayama et al. 2006	4	­	https://www.microbiologyresearch.org/content/journal/ijsem/10.1099/ijs.0.64303-0	Volume 63, part 1 of the IJSEM	Positive	Rods with rounded or square ends and occur singly or in chains	Yes	Non-motile	Mesophilic	NP	NP	Aerobic	Moderately acidophilic	NP	45±2	NP	[252]
Rossellomorea	Gupta et al. 2020	Named for the Spanish microbiologist Prof. Ramon Rossello-Móra, Universitat de les illes Balears, Spain, for his work on microbial diversity and systematics in diverse habitats and his contributions to these fields as editor of the journal of Systematic and Applied Microbiology	Validly published under the ICNP	Correct name	­	­	Bacillaceae	Rossellomorea aquimaris (Yoon et al. 2003) Gupta et al. 2020	6	­	https://www.microbiologyresearch.org/content/journal/ijsem/10.1099/ijsem.0.004475	Volume 70, part 11 of the IJSEM	Positive or variable	Rod-shaped	Yes	Motile	NP	NP	NP	Aerobic	Moderately halophilic or halotolerant	NP	NP	NP	[26]
Saccharococcus	Nystrand 1984	The sugar coccus, a coccus isolated from beet sugar extraction	Validly published under the ICNP	Correct name	­	­	Bacillaceae	Saccharococcus thermophilus Nystrand 1984	2	­	https://www.sciencedirect.com/science/article/abs/pii/S0723202084800211?via%3Dihub	16	Positive	Spherical cells occurring in irregular clusters	No	Non-motile	NP	NP	NP	Aerobic	Thermophilic	Heterotrophic	48	NP	[488]
Salicibibacter	Jang et al. 2021	A rod from salted food	Validly published under the ICNP	Correct name	­	­	Bacillaceae	Salicibibacter kimchii Jang et al. 2021	4	­	https://link.springer.com/article/10.1007/s12275-018-8518-0	198	Positive	Rod-shaped	NP	Non-motile	NP	NP	NP	Aerobic	Alkalitolerant, halophilic	NP	NP	NP	[490]
Salinibacillus	Ren and Zhou 2005	Salted rod, salt (-loving) bacterium	Validly published under the ICNP	Correct name	­	­	Bacillaceae	Salinibacillus aidingensis Ren and Zhou 2005	3	­	https://www.microbiologyresearch.org/content/journal/ijsem/10.1099/ijs.0.63287-0	Volume 55, part 2 of the IJSEM	Positive	Rods	NP	Motile	NP	NP	NP	Strictly aerobic	Moderately halophilic	NP	NP	NP	[492]
Salinicoccus	Ventosa et al. 1990	Saline coccus	Validly published under the ICNP	Correct name	­	­	Staphylococcaceae	Salinicoccus roseus Ventosa et al. 1990	21	­	https://www.sciencedirect.com/science/article/abs/pii/S0723202011801773?via%3Dihub	34	Positive	Spherical cells occurring singly, in pairs, tetrads, or clumps	No	Non-motile	4-49	6-11.5	0.9-25	Strictly aerobic	Moderately halophilic	NP	45.6-51.2	NP	[493]
Salisediminibacterium	Jiang et al. 2012	A rod from salt sediment	Validly published under the ICNP	Correct name	­	­	Bacillaceae	Salisediminibacterium halotolerans Jiang et al. 2012	5	­	https://www.microbiologyresearch.org/content/journal/ijsem/10.1099/ijs.0.034488-0	Volume 62, part 9 of the IJSEM	Positive	Rods	Some species form endospore	Motile or non-motile	NP	NP	NP	Facultatively anaerobic	Alkalitolerant, halophilic	NP	NP	NP	[497]
Saliterribacillus	Amoozegar et al. 2013	A rod isolated from salt and soil, i.e. isolated from saline soil	Validly published under the ICNP	Correct name	­	­	Bacillaceae	Saliterribacillus persicus Amoozegar et al. 2013	1	­	https://www.microbiologyresearch.org/content/journal/ijsem/10.1099/ijs.0.041640-0	Volume 63, part 1 of the IJSEM	Positive	Rod-shaped	Yes	Motile	Mesophilic	NP	NP	Strictly aerobic	Moderately halophilic	Chemoorganotrophic with aerobic respiratory metabolism	NP	NP	[498]
Salsuginibacillus	Carrasco et al. 2007	A rod living in salted water	Validly published under the ICNP	Correct name	­	­	Bacillaceae	Salsuginibacillus kocurii Carrasco et al. 2007	2	­	https://www.microbiologyresearch.org/content/journal/ijsem/10.1099/ijs.0.65136-0	Volume 57, part 10 of the IJSEM	Positive	Rod-shaped occurring singly or in pairs	Yes	Motile	NP	NP	NP	Aerobic	Alkalitolerant, moderately halophilic	NP	NP	NP	[499]
Sediminibacillus	Carrasco et al. 2008	A rod living in sediment	Validly published under the ICNP	Correct name	­	­	Bacillaceae	Sediminibacillus halophilus Carrasco et al. 2008	4	­	https://www.microbiologyresearch.org/content/journal/ijsem/10.1099/ijs.0.65790-0	Volume 58, part 8 of the IJSEM	Positive	Rod-shaped occurring singly, in pairs or in short chains	No	Motile	NP	NP	NP	Facultatively anaerobic	Moderately halophilic	NP	NP	NP	[502]
Shouchella	Joshi et al. 2022	Named after Dr. Yogesh Shouche, an eminent Indian microbiologist and taxonomist who has made a significant contribution in the field of microbial systematics and genomics of extremophilic bacteria from various extreme environments	Validly published under the ICNP	Correct name	­	­	Bacillaceae	Shouchella clausii (Nielsen et al. 1995) Joshi et al. 2022	13	­	https://www.frontiersin.org/articles/10.3389/fmicb.2021.722369/full	203	Positive	Rod-shaped	Yes	Motile or non-motile	4-50	6.5-11	NP	Aerobic with few facultatively anaerobic species	Alkalitolerant, moderately halophilic	NP	39.7-54	NP	[378]
Sinibacillus	Yang and Zhou 2014	A rod-shaped microbe isolated from China	Validly published under the ICNP	Correct name	­	­	Bacillaceae	Sinibacillus soli Yang and Zhou 2014	1	­	https://www.microbiologyresearch.org/content/journal/ijsem/10.1099/ijs.0.055608-0	Volume 64, part 5 of the IJSEM	Positive	Rods occurring singly or in short chains	Yes	Motile	NP	NP	NP	Facultatively anaerobic	Moderately thermophilic	NP	43.7-44.1	NP	[504]
Sporosarcina	Kluyver and van Niel 1936 (Approved Lists 1980)	A sporeforming package	Validly published under the ICNP	Correct name	Filibacter Maiden and Jones 1985	Heterotypic synonym, validly published under the ICNP	Caryophanaceae	Sporosarcina ureae (Beijerinck 1901) Kluyver and van Niel 1936 (Approved Lists 1980)	23	­	Kluyver AJ, Van Niel CB. Prospects for a natural system of classification of bacteria. Zentralblatt für Bakteriologie, Parasitenkunde, Infektionskrankheiten und Hygiene. Abteilung II 1936; 94:369-403.	Approved Lists 1980 IJSB	Positive or variable	Cocci or rods	Yes	Mostly motile	NP	NP	NP	Facultatively anaerobic or strictly aerobic	Halotolerant, psychrotolerant	NP	38-46.5	NP	[508]
Staphylospora	Wang et al. 2019	An organism with grape-like spores	Validly published under the ICNP	Correct name	­	­	Thermoactinomycetaceae	Staphylospora marina Wang et al. 2019	1	­	https://www.microbiologyresearch.org/content/journal/ijsem/10.1099/ijsem.0.003339	Volume 69, part 5 of the IJSEM	Positive	Substrate mycelia and aerial mycelia may produce	Yes	NP	NP	NP	NP	Aerobic	Thermophilic	NP	NP	NP	[510]
Sulfobacillus	Golovacheva and Karavaiko 1991	Small sulfur-oxidizing rod	Validly published under the ICNP	Correct name	­	­	Alicyclobacillaceae	Sulfobacillus thermosulfidooxidans Golovacheva and Karavaiko 1991	9	­	Golovacheva RS, Karavaiko GI. Sulfobacillus, a new genus of thermophilic sporeforming bacteria. Mikrobiologiya 1978; 47:815-822.	36	Positive	Straight rods	Yes	Generally non-motile but a few strains may be motile	20-60	1.5-5.5	NP	Aerobic but some strains grow under anaerobic conditions with ferric iron as electron acceptor	Acidophilic, mesophilic or slightly thermophilic	Strictly aerobic respiratory metabolism, mixotrophic with limited autotrophic and chemoorganotrophic growth	47-57	NP	[512]
Tepidibacillus	Slobodkina et al. 2014	A small rod from a warm habitat	Validly published under the ICNP	Correct name	­	­	Bacillaceae	Tepidibacillus fermentans Slobodkina et al. 2014	3	­	https://link.springer.com/article/10.1007/s00792-013-0564-2	155	Positive	Rods	Yes	Motile	NP	NP	NP	Anaerobic and microaerophilic	Thermophilic	Chemoorganotrophic	NP	NP	[515]
Thalassobacillus	García et al. 2005	Rod from the sea	Validly published under the ICNP	Correct name	­	­	Bacillaceae	Thalassobacillus devorans García et al. 2005	4	­	https://www.microbiologyresearch.org/content/journal/ijsem/10.1099/ijs.0.63560-0	Volume 55, part 5 of the IJSEM	Positive	Rod-shaped	Yes	Motile	NP	NP	NP	Facultatively anaerobic or strictly aerobic	moderately halophilic	NP	42.4	NP	[519]
Thermicanus	Gößner et al. 2000	The capable thermophile	Validly published under the ICNP	Correct name	­	­	Incertae sedis 46	Thermicanus aegyptius Gößner et al. 2000	1	­	https://journals.asm.org/doi/10.1128/AEM.65.11.5124-5133.1999	73	Weakly positive	Rod-shaped	No	Motile	NP	NP	NP	Facultatively microaerophilic	Thermophilic	Chemotrophic	50.3	NP	[521]
Thermoactinomyces	Tsiklinsky 1899 (Approved Lists 1980)	Heat (loving) ray fungus	Validly published under the ICNP	Correct name	­	­	Thermoactinomycetaceae	Thermoactinomyces vulgaris Tsiklinsky 1899 (Approved Lists 1980)	14	­	Tsiklinsky P. Sur les mucedinéés thermophiles. Annales de l'Institut Pasteur (Paris) 1899; 13:500-505.	Approved Lists 1980 IJSB	Positive	Aerial mycelium, branched and septate substrate mycelium	Yes	NP	NP	NP	NP	Aerobic	Thermophilic	Chemoorganotrophic	48	NP	[522]
Thermobacillus	Touzel et al. 2000	A small thermophilic rod	Validly published under the ICNP	Correct name	­	­	Paenibacillaceae	Thermobacillus xylanilyticus Touzel et al. 2000	2	­	https://www.microbiologyresearch.org/content/journal/ijsem/10.1099/00207713-50-1-315	Volume 50, part 1 of the IJSEM	Negative, but the cell wall is of the Gram-positive type	Straight rods with tapered ends	Yes	Non-motile	NP	NP	6.5-8.5	Aerobic	Thermophilic	NP	57.5	NP	[523]
Thermoflavimicrobium	Yoon et al. 2005	A thermophilic yellow-coloured microbe	Validly published under the ICNP	Correct name	"Actinobifida" Krassilnikov and Agre 1964	Homotypic synonym, not validly published	Thermoactinomycetaceae	Thermoflavimicrobium dichotomicum (Krassilnikov and Agre 1964) Yoon et al. 2005	2	­	https://www.microbiologyresearch.org/content/journal/ijsem/10.1099/ijs.0.63203-0	Volume 55, part 1 of the IJSEM	Positive	Aerial and substrate mycelia	Yes	NP	NP	NP	NP	Aerobic	Thermophilic	Chemoorganotrophic	43	NP	[437]
Thermolongibacillus	Cihan et al. 2014	Long thermophilic rod	Validly published under the ICNP	Correct name	­	­	Bacillaceae	Thermolongibacillus altinsuensis Cihan et al. 2014	2	­	https://www.microbiologyresearch.org/content/journal/ijsem/10.1099/ijs.0.053280-0	Volume 64, part 1 of the IJSEM	Positive	Straight rods occurring singly, in pairs, or in long straight or slightly curved chains	Yes	Motile	40-70	5-11	NP	Aerobic	Moderately alkaliphilic, halotolerant, thermophilic	NP	43.5-44.8	NP	[524]
Tuberibacillus	Hatayama et al. 2006	A small staff with a swelling	Validly published under the ICNP	Correct name	­	­	Sporolactobacillaceae	Tuberibacillus calidus Hatayama et al. 2006	1	­	https://www.microbiologyresearch.org/content/journal/ijsem/10.1099/ijs.0.64303-0	Volume 56, part 11 of the IJSEM	Positive	Rods occurring singly or in chains	Yes	Non-motile	40-60	NP	NP	Aerobic	Thermophilic	NP	46.0-47.3	NP	[483]
Ureibacillus	Fortina et al. 2001	A ureolytic aerobic Bacillus	Validly published under the ICNP	Correct name	­	­	Caryophanaceae	Ureibacillus thermosphaericus (Andersson et al. 1996) Fortina et al. 2001	12	­	https://www.microbiologyresearch.org/content/journal/ijsem/10.1099/00207713-51-2-447	Volume 51, part 2 of the IJSEM	Negative	Rods, single or in chains	Yes	Motile	NP	NP	NP	Aerobic	Thermophilic	NP	35.7-41.5	NP	[526]
Vulcanibacillus	L'Haridon et al. 2006	A Bacillus living in the vicinity of volcanic areas	Validly published under the ICNP	Correct name	­	­	Bacillaceae	Vulcanibacillus modesticaldus L'Haridon et al. 2006	1	­	https://www.microbiologyresearch.org/content/journal/ijsem/10.1099/ijs.0.64012-0	Volume 56, part 5 of the IJSEM	Positive	Rod-shaped occurring mostly singly	Yes	Non-motile	NP	Neutrophilic	NP	Strictly anaerobic	Moderately thermophilic, adapted to the salinity of sea water	Chemoorganotrophic with no fermentation metabolism	34.5	NP	[529]

## Sheet: Source
							Family	Gram Reaction	Spore	Oxygen Requirement	Extremophilicity	Pathogenicity
							Alicyclobacillaceae	Positive	Yes	Aerobic	Acidophilic	Yes
							Bacillaceae	Negative	No	Aerobic or facultatively anaerobic	Acidotolerant	No
							Caryophanaceae	Variable		Aerobic or facultatively anaerobic with a few strictly anaerobic species	Alkaliphilic	One or Some Species
							Incertae sedis 110	Positive or variable		Aerotolerant	Alkalitolerant	Probably
							Desulfuribacillaceae	Negative or variable		Aerotolerant or facultatively anaerobic	Halophilic	Opportunistic pathogens
							Incertae sedis 19			Anaerobic and microaerophilic	Halotolerant	Unknown
							Incertae sedis 46			Facultatively anaerobic	Moderately Acidophilic
							Incertae sedis 49			Facultatively anaerobic or microaerophilic	Moderately Alkhaliphilic
							Incertae sedis 50			Facultatively anaerobic or strictly aerobic	Moderately Halophilic
							Incertae sedis 52			Facultatively microaerophilic	Moderately Psychrophilic
							Incertae sedis 53			Microaerophilic	Moderately Thermophilic
							Incertae sedis 64			Strictly aerobic	Polyextermophilic
							Incertae sedis 90			Strictly anaerobic	Psychrophilic
							Listeriaceae			Strictly anaerobic or aerotolerant	Psychrotolerant
							Paenibacillaceae			Strictly anaerobic or facultatively anaerobic	Thermophilic
							Pasteuriaceae				Thermotolerant
							Planococcaceae
							Sporolactobacillaceae
							Staphylococcaceae
							Thermoactinomycetaceae
							Novibacillaceae
